# Supplementary material for: CO2 induced phase transitions in diamine-appended metal–organic frameworks
Source: Chem Sci. 2015 Jun 17;6(9):5177–85. doi: 10.1039/c5sc01828e (PMC5500831; doi:10.1039/c5sc01828e)
Supplement: Supplementary file 1 [file SC-006-C5SC01828E-s001.zip]

Archive with 78 entries (75 files):
- coordinates/
- coordinates/.DS_Store
- __MACOSX/
- __MACOSX/coordinates/
- __MACOSX/coordinates/._.DS_Store
- coordinates/m06l-chain-co.vasp
- __MACOSX/coordinates/._m06l-chain-co.vasp
- coordinates/m06l-chain-fe.vasp
- __MACOSX/coordinates/._m06l-chain-fe.vasp
- coordinates/m06l-chain-mg.vasp
- __MACOSX/coordinates/._m06l-chain-mg.vasp
- coordinates/m06l-chain-mn.vasp
- __MACOSX/coordinates/._m06l-chain-mn.vasp
- coordinates/m06l-chain-ni.vasp
- __MACOSX/coordinates/._m06l-chain-ni.vasp
- coordinates/m06l-chain-zn.vasp
- __MACOSX/coordinates/._m06l-chain-zn.vasp
- coordinates/m06l-co.vasp
- __MACOSX/coordinates/._m06l-co.vasp
- coordinates/m06l-fe.vasp
- __MACOSX/coordinates/._m06l-fe.vasp
- coordinates/m06l-mg.vasp
- __MACOSX/coordinates/._m06l-mg.vasp
- coordinates/m06l-mn.vasp
- __MACOSX/coordinates/._m06l-mn.vasp
- coordinates/m06l-ni.vasp
- __MACOSX/coordinates/._m06l-ni.vasp
- coordinates/m06l-pair-co.vasp
- __MACOSX/coordinates/._m06l-pair-co.vasp
- coordinates/m06l-pair-fe.vasp
- __MACOSX/coordinates/._m06l-pair-fe.vasp
- coordinates/m06l-pair-mg.vasp
- __MACOSX/coordinates/._m06l-pair-mg.vasp
- coordinates/m06l-pair-mn.vasp
- __MACOSX/coordinates/._m06l-pair-mn.vasp
- coordinates/m06l-pair-ni.vasp
- __MACOSX/coordinates/._m06l-pair-ni.vasp
- coordinates/m06l-pair-zn.vasp
- __MACOSX/coordinates/._m06l-pair-zn.vasp
- coordinates/pbe-chain-co.vasp
- __MACOSX/coordinates/._pbe-chain-co.vasp
- coordinates/pbe-chain-fe.vasp
- __MACOSX/coordinates/._pbe-chain-fe.vasp
- coordinates/pbe-chain-mg.vasp
- __MACOSX/coordinates/._pbe-chain-mg.vasp
- coordinates/pbe-chain-mn.vasp
- __MACOSX/coordinates/._pbe-chain-mn.vasp
- coordinates/pbe-chain-ni.vasp
- __MACOSX/coordinates/._pbe-chain-ni.vasp
- coordinates/pbe-chain-zn.vasp
- __MACOSX/coordinates/._pbe-chain-zn.vasp
- coordinates/pbe-co.vasp
- __MACOSX/coordinates/._pbe-co.vasp
- coordinates/pbe-fe.vasp
- __MACOSX/coordinates/._pbe-fe.vasp
- coordinates/pbe-mg.vasp
- __MACOSX/coordinates/._pbe-mg.vasp
- coordinates/pbe-mn.vasp
- __MACOSX/coordinates/._pbe-mn.vasp
- coordinates/pbe-ni.vasp
- __MACOSX/coordinates/._pbe-ni.vasp
- coordinates/pbe-pair-co.vasp
- __MACOSX/coordinates/._pbe-pair-co.vasp
- coordinates/pbe-pair-fe.vasp
- __MACOSX/coordinates/._pbe-pair-fe.vasp
- coordinates/pbe-pair-mg.vasp
- __MACOSX/coordinates/._pbe-pair-mg.vasp
- coordinates/pbe-pair-mn.vasp
- __MACOSX/coordinates/._pbe-pair-mn.vasp
- coordinates/pbe-pair-ni.vasp
- __MACOSX/coordinates/._pbe-pair-ni.vasp
- coordinates/pbe-pair-zn.vasp
- __MACOSX/coordinates/._pbe-pair-zn.vasp
- coordinates/zn-m06l.vasp
- __MACOSX/coordinates/._zn-m06l.vasp
- coordinates/zn-pbe.vasp
- __MACOSX/coordinates/._zn-pbe.vasp
- __MACOSX/._coordinates
