# Supplementary material for: CO2 induced phase transitions in diamine-appended metal–organic frameworks
Source: Chem Sci. 2015 Jun 17;6(9):5177–85. doi: 10.1039/c5sc01828e (PMC5500831; doi:10.1039/c5sc01828e)
Supplement: Supplementary file 1 [file SC-006-C5SC01828E-s001.zip › coordinates/m06l-chain-co.vasp]

1                                       
   1.00000000000000     
    21.5332175630637188   -0.4959137787008650    0.1923993142125909
   -10.5315805083576350   19.2913987910322753   -0.0806277723865648
    -0.0505070825613451   -0.0545731870663340    6.9016887479034237
   Co   H    O    N    C 
     6    70    20    12    57
Direct
  0.6323814676160322  0.2198866671365243  0.0796100480575569
  0.7495617221718014  0.2825049828096595  0.7470299629239481
  0.6895015440936031  0.3351049925498601  0.4151095233986068
  0.3051671381525938  0.5589098236712035  0.7789247437993223
  0.3672947660054655  0.6733532391791341  0.1145689391303917
  0.4262553216582470  0.6179460264057972  0.4520783075093767
  0.6659826634620227  0.6650573307503245  0.0255133183774330
  0.5817741859798554  0.5949012333256010  0.1005176792299981
  0.5378018048863182  0.3727835862680760  0.7091109729796348
  0.6568187416495883  0.0727880575300167  0.0724250911177742
  0.6037331347159920  0.9534378896101878  0.9300198836875760
  0.5898299105248430  0.0346369312423709  0.3775440287354341
  0.0246491683993852  0.5242578609042223  0.5947088624001347
  0.9043409969234819  0.4561823356125192  0.7392167138053115
  0.9407481726802149  0.4221338088056057  0.0468616470453165
  0.4452926286807569  0.3647982230479618  0.2666388932955767
  0.5154553454264842  0.3145811125345131  0.4068356176652659
  0.4589521570841776  0.4675682901244902  0.1510011475721931
  0.0316976263408540  0.5272571966315313  0.9337538872200025
  0.6070732804635827  0.9452868703819574  0.2709448678488941
  0.1183425074436281  0.5150310194495399  0.4828837856476267
  0.5463572860011393  0.8256343544660663  0.1305741921608887
  0.3845725703615637  0.4326514492110021  0.4618077897260705
  0.4335830898807034  0.3623648916300987  0.6046986317393510
  0.5004598027313264  0.8613535576183644  0.8119510713731798
  0.7922722669999047  0.5530068572822072  0.2277484561264395
  0.8259309219018869  0.4940540499388409  0.2150572571486233
  0.7200234665846534  0.4129602916737617  0.0063009207669226
  0.6903428371573214  0.4747500776088049  0.0101888203515302
  0.8098825594689727  0.5549954082444560  0.8520506391365651
  0.5408898025596296  0.5619582268056907  0.7644054119612901
  0.6225583710700335  0.5630893624066392  0.7979568740003582
  0.5667663310906996  0.6850293277647583  0.1412560986473295
  0.8172766479392974  0.4850009042156807  0.8178853718348152
  0.6832433908830361  0.4559410583761415  0.3741014392403643
  0.4006603701204497  0.9220388852914737  0.9563981772125775
  0.3324102529875734  0.9166733813479258  0.0755023549818131
  0.2657288047175941  0.7897419584434782  0.0285475322579452
  0.3423455877910498  0.7971501258288058  0.9118158192084681
  0.4130486542611744  0.8415673396007284  0.2181592252760255
  0.3381309803098276  0.8383999801250737  0.3361980479364151
  0.9084481801475075  0.2293407390808307  0.5313477913463508
  0.8868022281853581  0.2879189432258554  0.4150792119927040
  0.7672667808306404  0.1920975230573099  0.3290872458365850
  0.7776762199828435  0.1326380051460357  0.4793142460718199
  0.7984528804175621  0.1259225447449873  0.1268996196763443
  0.1525834142195235  0.4230059908135694  0.3792639409154068
  0.1411644599684175  0.3441120422378768  0.3551274926806648
  0.2651349765094996  0.4733692473147088  0.2057938755036267
  0.2510669560907193  0.3877264176753756  0.1751469652891220
  0.1492645818653053  0.4360645448312792  0.0164741913008259
  0.1427287253756453  0.3533238535925724  0.9749055945792573
  0.2622751204219259  0.4199338226720320  0.8205841939487915
  0.4110229788208369  0.0493020388442996  0.5484828094086414
  0.4956887877249284  0.0720961604593235  0.5497592361409613
  0.4343974934233075  0.1511422871980125  0.3659508329278328
  0.5266061098626891  0.1814143955253945  0.3853063461035156
  0.4159536120673719  0.0590464440981779  0.1377267665557952
  0.4989561647719394  0.0652089979664446  0.2004584234102227
  0.8690005510497003  0.1420544738661854  0.2541043186730878
  0.4909697891497637  0.1799096590513835  0.0047380202313611
  0.1535766334755928  0.5844775034564749  0.7929196524099511
  0.8757014903488293  0.2929557452742257  0.7594490077392287
  0.2742206934343757  0.7105744284871989  0.2647816141658235
  0.3422935389922578  0.7352635324633822  0.4109527503262881
  0.5339882490703014  0.6636641029315732  0.9075113070427808
  0.7530339169739627  0.4738987534191209  0.5075415543289242
  0.8188555511037497  0.2095739093110694  0.7740116840254594
  0.4997701963702489  0.1209157198754149  0.8854440931450923
  0.2014125231652489  0.4267935707830755  0.7008388830568933
  0.6971416123933605  0.6313405439715261  0.4290366449944072
  0.7293599896196815  0.7185904084905537  0.5130534871841133
  0.7289927182984286  0.6549350710162077  0.6710428711105940
  0.6053087698970226  0.7893955861235377  0.9726162933296839
  0.6793786222488616  0.7765676024944858  0.0177039491631201
  0.6399172061120350  0.7603483611715003  0.7803396439929905
  0.6099724894016761  0.6985497960227052  0.3678974241454532
  0.5222519291093547  0.6444888033904774  0.5986954461455385
  0.3688000585270035  0.5286169503200543  0.6348511500892969
  0.3908501466750187  0.6651590544009709  0.6596033580964903
  0.4434941011636724  0.5646645396545572  0.2228200600405674
  0.4594096057420883  0.7103467386923894  0.3032356706811847
  0.3179279802231859  0.5960007293672932  0.3272319174865871
  0.4248030352922900  0.7449516864034244  0.9014924368702264
  0.2707477163068392  0.6124439680367224  0.9692575607840643
  0.3856093490732159  0.5894962515220294  0.9925060841434057
  0.2356632541301785  0.5497785560312310  0.5650161507581588
  0.6059065383079633  0.2896224960448775  0.2213246697934585
  0.7403676414578738  0.3079566853754063  0.1985657637948185
  0.6296287856863341  0.3483930783625087  0.6299278313602087
  0.6849447531518735  0.1864964103738257  0.8913673323018222
  0.6581435603968954  0.2945991765861040  0.8603574435560137
  0.6221170064190041  0.1505331156739994  0.2953764436934394
  0.7876849958099510  0.3661786199475858  0.5612715160945173
  0.6713033790566559  0.2316638545887285  0.5313675425955314
  0.8233371584115231  0.3349746949533590  0.9675506482394730
  0.7297792453625815  0.4540818612228573  0.3738044338924518
  0.7811320309806260  0.5016459105646842  0.8374616324656944
  0.6281086886247187  0.6444962153508668  0.6263043104861989
  0.5788106472107368  0.6833090924509292  0.9948100342749473
  0.3463257627956114  0.8930898124643575  0.9699045564188953
  0.3289722241973908  0.7382967858476054  0.2709029310390041
  0.8354280213354773  0.2519221829924896  0.6853488776127922
  0.8383534389381796  0.1629616293228013  0.2113227722336267
  0.1794301642532653  0.3958506264856523  0.3669679616479795
  0.2294132776041305  0.4409666059474045  0.8300346542632828
  0.4616167787137923  0.0917294383324443  0.5488591477868162
  0.5109460663515865  0.1465630400499155  0.0175915329456591
  0.6549675514023483  0.1227061240208757  0.8062130395864917
  0.5701946782369063  0.3289574075895927  0.9345586338616949
  0.5305122369749324  0.3584290605547801  0.8603354051418728
  0.4856997020768661  0.3726104459799705  0.9750041059811591
  0.6120026749266254  0.9970332645783282  0.8393389263311392
  0.6423837150364462  0.0639074250206779  0.9198680582274246
  0.6214372689693213  0.3227209302511700  0.7999315554344607
  0.8522902490622535  0.4011959817312289  0.4752264619565817
  0.6360600457861763  0.1110415994690282  0.6048519143492403
  0.6050977199735118  0.0423415980974598  0.5289768977616165
  0.5925285979777515  0.9845471866743534  0.6408618543346093
  0.9801441402073890  0.4873101884860473  0.5051795044416978
  0.9124103737405557  0.4495911468398454  0.5866693817618555
  0.6443065402675628  0.1678429827206672  0.4699875223984031
  0.5664653101340135  0.3144216535821883  0.1378706356893487
  0.8636926949003572  0.3927859071038744  0.2741735271830690
  0.9332853598179410  0.4314864378679406  0.1972320539441562
  0.9923280249762850  0.4790578504440417  0.3075220162170121
  0.4805073686445339  0.3554679963436529  0.1741377798389991
  0.5195300856350396  0.3271003980062399  0.2537665139389089
  0.8057142031035447  0.3423705654844481  0.1403026233665272
  0.2062104118458593  0.5828141479488939  0.0563326000724297
  0.4140246942106820  0.4989441909472065  0.9244558971762237
  0.4412426268627792  0.4578385270495315  0.0015126370802635
  0.4497950760133791  0.4090357169960140  0.8910376899094961
  0.0769633217951392  0.5369846431618145  0.0243588249671643
  0.1451341129252199  0.5692810377915775  0.9444010239334405
  0.4136342149116923  0.5534438467794996  0.0553280673611245
  0.4905847904968453  0.7737166142503651  0.3916267672094559
  0.1952812308976215  0.5640789589791160  0.2573318988867259
  0.1251331946076538  0.5310803607528769  0.3327799855188726
  0.0651760426248530  0.5166287721592066  0.2215713452965623
  0.5710610466281201  0.9009723699001764  0.3602103245692615
  0.5377906953919520  0.8337525347901226  0.2812348213482244
  0.2534811014424265  0.5713369864409262  0.3911206614508941
  0.3941017428145874  0.4910770706363594  0.7229361388254429
  0.4789328279039171  0.7851994051187402  0.5905443209705420
  0.5128760367075389  0.8543077546748521  0.6644231312173563
  0.5590865329729880  0.9129210092475880  0.5550716944398298
  0.4284443236903129  0.4006069282570872  0.6937915517174513
  0.4011262763444113  0.4399763537113149  0.6126738130684022
  0.4291618764123569  0.7282257512571605  0.7249839118362301
  0.7768386708367087  0.4972836798089462  0.2109793052184088
  0.7379996272967646  0.4688075192895007  0.0148618458557330
  0.5978984956915875  0.5962305314259067  0.7897136505854462
  0.3245337241173549  0.8199320303734909  0.0254528244633776
  0.3544430807276401  0.8137688364165691  0.2224623314515455
  0.8645758721024934  0.2398937182510711  0.5003921235128723
  0.8062516065223311  0.1783199410148817  0.3832580674486494
  0.2237787768478688  0.4184763882776928  0.1873702101148852
  0.1805495463358374  0.4095194440159369  0.9998044277409215
  0.4744506970814177  0.1342895234682226  0.3702927641975697
  0.4720386989003475  0.0956261901341992  0.1783217199247199
  0.6998084750382577  0.6635164934934407  0.5551481882622705
  0.6300341275013988  0.7581377608646729  0.9352912647615613
  0.5846668649541134  0.6634109756064112  0.5215966943492645
  0.6093650259796518  0.6334961680830313  0.9870663227847736
 
  0.00000000E+00  0.00000000E+00  0.00000000E+00
  0.00000000E+00  0.00000000E+00  0.00000000E+00
  0.00000000E+00  0.00000000E+00  0.00000000E+00
  0.00000000E+00  0.00000000E+00  0.00000000E+00
  0.00000000E+00  0.00000000E+00  0.00000000E+00
  0.00000000E+00  0.00000000wE+00  0.00000000E+00
  0.00000000E+00  0.00000000E+00  0.00000000E+00
  0.00000000E+00  0.00000000E+00  0.00000000E+00
  0.00000000E+00  0.00000000E+00  0.00000000E+00
  0.00000000E+00  0.00000000E+00  0.00000000E+00
  0.00000000E+00  0.00000000E+00  0.00000000E+00
  0.00000000E+00  0.00000000E+00  0.00000000E+00
  0.00000000E+00  0.00000000E+00  0.00000000E+00
  0.00000000E+00  0.00000000E+00  0.00000000E+00
  0.00000000E+00  0.00000000E+00  0.00000000E+00
  0.00000000E+00  0.00000000E+00  0.00000000E+00
  0.00000000E+00  0.00000000E+00  0.00000000E+00
  0.00000000E+00  0.00000000E+00  0.00000000E+00
  0.00000000E+00  0.00000000E+00  0.00000000E+00
  0.00000000E+00  0.00000000E+00  0.00000000E+00
  0.00000000E+00  0.00000000E+00  0.00000000E+00
  0.00000000E+00  0.00000000E+00  0.00000000E+00
  0.00000000E+00  0.00000000E+00  0.00000000E+00
  0.00000000E+00  0.00000000E+00  0.00000000E+00
  0.00000000E+00  0.00000000E+00  0.00000000E+00
  0.00000000E+00  0.00000000E+00  0.00000000E+00
  0.00000000E+00  0.00000000E+00  0.00000000E+00
  0.00000000E+00  0.00000000E+00  0.00000000E+00
  0.00000000E+00  0.00000000E+00  0.00000000E+00
  0.00000000E+00  0.00000000E+00  0.00000000E+00
  0.00000000E+00  0.00000000E+00  0.00000000E+00
  0.00000000E+00  0.00000000E+00  0.00000000E+00
  0.00000000E+00  0.00000000E+00  0.00000000E+00
  0.00000000E+00  0.00000000E+00  0.00000000E+00
  0.00000000E+00  0.00000000E+00  0.00000000E+00
  0.00000000E+00  0.00000000E+00  0.00000000E+00
  0.00000000E+00  0.00000000E+00  0.00000000E+00
  0.00000000E+00  0.00000000E+00  0.00000000E+00
  0.00000000E+00  0.00000000E+00  0.00000000E+00
  0.00000000E+00  0.00000000E+00  0.00000000E+00
  0.00000000E+00  0.00000000E+00  0.00000000E+00
  0.00000000E+00  0.00000000E+00  0.00000000E+00
  0.00000000E+00  0.00000000E+00  0.00000000E+00
  0.00000000E+00  0.00000000E+00  0.00000000E+00
  0.00000000E+00  0.00000000E+00  0.00000000E+00
  0.00000000E+00  0.00000000E+00  0.00000000E+00
  0.00000000E+00  0.00000000E+00  0.00000000E+00
  0.00000000E+00  0.00000000E+00  0.00000000E+00
  0.00000000E+00  0.00000000E+00  0.00000000E+00
  0.00000000E+00  0.00000000E+00  0.00000000E+00
  0.00000000E+00  0.00000000E+00  0.00000000E+00
  0.00000000E+00  0.00000000E+00  0.00000000E+00
  0.00000000E+00  0.00000000E+00  0.00000000E+00
  0.00000000E+00  0.00000000E+00  0.00000000E+00
  0.00000000E+00  0.00000000E+00  0.00000000E+00
  0.00000000E+00  0.00000000E+00  0.00000000E+00
  0.00000000E+00  0.00000000E+00  0.00000000E+00
  0.00000000E+00  0.00000000E+00  0.00000000E+00
  0.00000000E+00  0.00000000E+00  0.00000000E+00
  0.00000000E+00  0.00000000E+00  0.00000000E+00
  0.00000000E+00  0.00000000E+00  0.00000000E+00
  0.00000000E+00  0.00000000E+00  0.00000000E+00
  0.00000000E+00  0.00000000E+00  0.00000000E+00
  0.00000000E+00  0.00000000E+00  0.00000000E+00
  0.00000000E+00  0.00000000E+00  0.00000000E+00
  0.00000000E+00  0.00000000E+00  0.00000000E+00
  0.00000000E+00  0.00000000E+00  0.00000000E+00
  0.00000000E+00  0.00000000E+00  0.00000000E+00
  0.00000000E+00  0.00000000E+00  0.00000000E+00
  0.00000000E+00  0.00000000E+00  0.00000000E+00
  0.00000000E+00  0.00000000E+00  0.00000000E+00
  0.00000000E+00  0.00000000E+00  0.00000000E+00
  0.00000000E+00  0.00000000E+00  0.00000000E+00
  0.00000000E+00  0.00000000E+00  0.00000000E+00
  0.00000000E+00  0.00000000E+00  0.00000000E+00
  0.00000000E+00  0.00000000E+00  0.00000000E+00
  0.00000000E+00  0.00000000E+00  0.00000000E+00
  0.00000000E+00  0.00000000E+00  0.00000000E+00
  0.00000000E+00  0.00000000E+00  0.00000000E+00
  0.00000000E+00  0.00000000E+00  0.00000000E+00
  0.00000000E+00  0.00000000E+00  0.00000000E+00
  0.00000000E+00  0.00000000E+00  0.00000000E+00
  0.00000000E+00  0.00000000E+00  0.00000000E+00
  0.00000000E+00  0.00000000E+00  0.00000000E+00
  0.00000000E+00  0.00000000E+00  0.00000000E+00
  0.00000000E+00  0.00000000E+00  0.00000000E+00
  0.00000000E+00  0.00000000E+00  0.00000000E+00
  0.00000000E+00  0.00000000E+00  0.00000000E+00
  0.00000000E+00  0.00000000E+00  0.00000000E+00
  0.00000000E+00  0.00000000E+00  0.00000000E+00
  0.00000000E+00  0.00000000E+00  0.00000000E+00
  0.00000000E+00  0.00000000E+00  0.00000000E+00
  0.00000000E+00  0.00000000E+00  0.00000000E+00
  0.00000000E+00  0.00000000E+00  0.00000000E+00
  0.00000000E+00  0.00000000E+00  0.00000000E+00
  0.00000000E+00  0.00000000E+00  0.00000000E+00
  0.00000000E+00  0.00000000E+00  0.00000000E+00
  0.00000000E+00  0.00000000E+00  0.00000000E+00
  0.00000000E+00  0.00000000E+00  0.00000000E+00
  0.00000000E+00  0.00000000E+00  0.00000000E+00
  0.00000000E+00  0.00000000E+00  0.00000000E+00
  0.00000000E+00  0.00000000E+00  0.00000000E+00
  0.00000000E+00  0.00000000E+00  0.00000000E+00
  0.00000000E+00  0.00000000E+00  0.00000000E+00
  0.00000000E+00  0.00000000E+00  0.00000000E+00
  0.00000000E+00  0.00000000E+00  0.00000000E+00
  0.00000000E+00  0.00000000E+00  0.00000000E+00
  0.00000000E+00  0.00000000E+00  0.00000000E+00
  0.00000000E+00  0.00000000E+00  0.00000000E+00
  0.00000000E+00  0.00000000E+00  0.00000000E+00
  0.00000000E+00  0.00000000E+00  0.00000000E+00
  0.00000000E+00  0.00000000E+00  0.00000000E+00
  0.00000000E+00  0.00000000E+00  0.00000000E+00
  0.00000000E+00  0.00000000E+00  0.00000000E+00
  0.00000000E+00  0.00000000E+00  0.00000000E+00
  0.00000000E+00  0.00000000E+00  0.00000000E+00
  0.00000000E+00  0.00000000E+00  0.00000000E+00
  0.00000000E+00  0.00000000E+00  0.00000000E+00
  0.00000000E+00  0.00000000E+00  0.00000000E+00
  0.00000000E+00  0.00000000E+00  0.00000000E+00
  0.00000000E+00  0.00000000E+00  0.00000000E+00
  0.00000000E+00  0.00000000E+00  0.00000000E+00
  0.00000000E+00  0.00000000E+00  0.00000000E+00
  0.00000000E+00  0.00000000E+00  0.00000000E+00
  0.00000000E+00  0.00000000E+00  0.00000000E+00
  0.00000000E+00  0.00000000E+00  0.00000000E+00
  0.00000000E+00  0.00000000E+00  0.00000000E+00
  0.00000000E+00  0.00000000E+00  0.00000000E+00
  0.00000000E+00  0.00000000E+00  0.00000000E+00
  0.00000000E+00  0.00000000E+00  0.00000000E+00
  0.00000000E+00  0.00000000E+00  0.00000000E+00
  0.00000000E+00  0.00000000E+00  0.00000000E+00
  0.00000000E+00  0.00000000E+00  0.00000000E+00
  0.00000000E+00  0.00000000E+00  0.00000000E+00
  0.00000000E+00  0.00000000E+00  0.00000000E+00
  0.00000000E+00  0.00000000E+00  0.00000000E+00
  0.00000000E+00  0.00000000E+00  0.00000000E+00
  0.00000000E+00  0.00000000E+00  0.00000000E+00
  0.00000000E+00  0.00000000E+00  0.00000000E+00
  0.00000000E+00  0.00000000E+00  0.00000000E+00
  0.00000000E+00  0.00000000E+00  0.00000000E+00
  0.00000000E+00  0.00000000E+00  0.00000000E+00
  0.00000000E+00  0.00000000E+00  0.00000000E+00
  0.00000000E+00  0.00000000E+00  0.00000000E+00
  0.00000000E+00  0.00000000E+00  0.00000000E+00
  0.00000000E+00  0.00000000E+00  0.00000000E+00
  0.00000000E+00  0.00000000E+00  0.00000000E+00
  0.00000000E+00  0.00000000E+00  0.00000000E+00
  0.00000000E+00  0.00000000E+00  0.00000000E+00
  0.00000000E+00  0.00000000E+00  0.00000000E+00
  0.00000000E+00  0.00000000E+00  0.00000000E+00
  0.00000000E+00  0.00000000E+00  0.00000000E+00
  0.00000000E+00  0.00000000E+00  0.00000000E+00
  0.00000000E+00  0.00000000E+00  0.00000000E+00
  0.00000000E+00  0.00000000E+00  0.00000000E+00
  0.00000000E+00  0.00000000E+00  0.00000000E+00
  0.00000000E+00  0.00000000E+00  0.00000000E+00
  0.00000000E+00  0.00000000E+00  0.00000000E+00
  0.00000000E+00  0.00000000E+00  0.00000000E+00
  0.00000000E+00  0.00000000E+00  0.00000000E+00
  0.00000000E+00  0.00000000E+00  0.00000000E+00
  0.00000000E+00  0.00000000E+00  0.00000000E+00
  0.00000000E+00  0.00000000E+00  0.00000000E+00
  0.00000000E+00  0.00000000E+00  0.00000000E+00
  0.00000000E+00  0.00000000E+00  0.00000000E+00
