# Supplementary material for: CO2 induced phase transitions in diamine-appended metal–organic frameworks
Source: Chem Sci. 2015 Jun 17;6(9):5177–85. doi: 10.1039/c5sc01828e (PMC5500831; doi:10.1039/c5sc01828e)
Supplement: Supplementary file 1 [file SC-006-C5SC01828E-s001.zip › coordinates/m06l-chain-fe.vasp]

m06l-chain-Fe                                                                            
1.0
       22.2149715424         0.0000000000         0.0000000000
      -10.8036398632        19.1724156561         0.0000000000
        0.0061339837        -0.0406555371         6.8558733215
   Fe    H    O    N    C
    6   70   18   12   56
Direct
     0.621897757         0.250408441         0.157482103
     0.737688243         0.303593278         0.821526349
     0.684688449         0.368135214         0.495114803
     0.281841516         0.569689333         0.870804787
     0.332980752         0.686098278         0.208756611
     0.399855405         0.635793746         0.543857455
     0.535796940         0.408183694         0.787151873
     0.635501385         0.094918303         0.149227679
     0.562833607         0.969261110         0.021177242
     0.567240596         0.058734395         0.454697073
     0.001976509         0.525210142         0.700309336
     0.891161323         0.474360377         0.815623224
     0.925132990         0.438899308         0.118893161
     0.445737511         0.399936080         0.353070855
     0.514463544         0.349517614         0.489722192
     0.448793948         0.496126533         0.239592314
     0.007707020         0.529605329         0.034347478
     0.562755525         0.960178018         0.356674939
     0.092971638         0.518428624         0.586918950
     0.502025187         0.840882242         0.218087062
     0.374476612         0.456280887         0.549800277
     0.431326658         0.393514425         0.688861251
     0.463813663         0.880333543         0.908652186
     0.791402817         0.582366824         0.299765229
     0.818094313         0.518588424         0.288583279
     0.713137686         0.441956669         0.084588528
     0.688416481         0.506904423         0.090826042
     0.802464843         0.582649469         0.921297848
     0.544742644         0.777344346         0.744862616
     0.611306250         0.754807770         0.742146313
     0.475627214         0.684527636         0.976314068
     0.531726241         0.649256647         0.961804032
     0.564911485         0.785136938         0.133005440
     0.812985778         0.514330924         0.896641791
     0.685109138         0.492558658         0.458265692
     0.338563383         0.936898708         0.106510967
     0.263947219         0.913353682         0.208606392
     0.222549289         0.792330384         0.120660454
     0.304528296         0.817938030         0.018298035
     0.360482723         0.852457821         0.341959000
     0.282239497         0.839143276         0.449509680
     0.884899199         0.239371836         0.608932376
     0.869403601         0.303528875         0.501625061
     0.753559887         0.215556532         0.397725403
     0.756584644         0.150891557         0.543582916
     0.780176103         0.146359637         0.192877293
     0.141575232         0.433674037         0.481167525
     0.134468287         0.356623173         0.453948706
     0.247685537         0.488433272         0.300768316
     0.242404923         0.406228691         0.274643809
     0.135940015         0.443236768         0.106536150
     0.134505942         0.362390548         0.077579893
     0.252138853         0.431928128         0.917291105
     0.405207217         0.085835017         0.621379197
     0.486060262         0.104810245         0.622123003
     0.430750042         0.188631192         0.441242695
     0.519124269         0.215283737         0.459420949
     0.409510344         0.097026348         0.208610922
     0.488561779         0.099327043         0.267346233
     0.845985830         0.157305181         0.324576348
     0.485093534         0.217271835         0.076870941
     0.127984643         0.588851988         0.892368197
     0.855052054         0.301895738         0.848206997
     0.233218640         0.715261459         0.353979528
     0.296295583         0.741042018         0.510639906
     0.532194674         0.713548958         0.460214764
     0.752180696         0.506529987         0.588455617
     0.796732962         0.220057324         0.847696245
     0.492679149         0.157282144         0.953839302
     0.190692544         0.432876289         0.791828394
     0.523779571         0.594978690         0.681288600
     0.521792710         0.604661703         0.426338881
     0.599715054         0.657919824         0.559739590
     0.662859261         0.784358084         0.270030797
     0.637396216         0.703117847         0.153087541
     0.670324087         0.780490398         0.013186602
     0.353654593         0.548707902         0.728087902
     0.371448874         0.682204485         0.771165729
     0.411193758         0.576174021         0.325000405
     0.420369089         0.727502704         0.401382059
     0.287629902         0.613805592         0.437896430
     0.384205997         0.762244225         0.998095870
     0.239183158         0.617788553         0.071061097
     0.351074278         0.596768379         0.096588083
     0.208331898         0.557427108         0.669969857
     0.599360824         0.321874440         0.298666656
     0.730112433         0.340238035         0.265642345
     0.621282041         0.378186554         0.700532198
     0.671881199         0.210062802         0.964105904
     0.647566319         0.322328955         0.929448068
     0.610469639         0.176129341         0.364122510
     0.777433336         0.390549242         0.634132802
     0.665621042         0.256503910         0.597302496
     0.809216917         0.359614134         0.035270888
     0.728169918         0.486920327         0.455448747
     0.776549160         0.529493809         0.911657274
     0.519247949         0.685213864         0.588230431
     0.565787911         0.739233136         0.129368082
     0.287454009         0.900552452         0.100947104
     0.285480767         0.746214747         0.369024634
     0.816069603         0.264379084         0.766252875
     0.818847597         0.181101114         0.280780494
     0.169548675         0.408480883         0.466209352
     0.217527211         0.449898064         0.922003686
     0.454648435         0.126458898         0.622004390
     0.502141833         0.181826890         0.087555572
     0.638775885         0.146203339         0.880598366
     0.565152049         0.363386929         0.012441440
     0.529592931         0.394171298         0.939829171
     0.483361483         0.407513767         0.057359975
     0.588236392         0.019769415         0.919053078
     0.619991481         0.086213455         0.996760368
     0.614418149         0.353864193         0.873604655
     0.840243697         0.422520459         0.548389077
     0.618893325         0.134768918         0.679104149
     0.583109677         0.065817714         0.606308877
     0.567214310         0.007523690         0.720841289
     0.964579225         0.502373815         0.581113577
     0.898924947         0.467655450         0.662160635
     0.632623315         0.192437798         0.540482223
     0.562063098         0.348347366         0.216812193
     0.850927234         0.413635045         0.346265942
     0.918539166         0.448674202         0.270216644
     0.976086378         0.493835121         0.381998807
     0.479565591         0.390696913         0.257952332
     0.517645478         0.362044126         0.335779458
     0.793560565         0.368391126         0.209816009
     0.176769614         0.587353349         0.157126561
     0.397614777         0.520753801         0.015553965
     0.431613505         0.485889465         0.089197755
     0.447772831         0.441379458         0.975476682
     0.051609810         0.539223254         0.125003204
     0.117309771         0.572590351         0.044342898
     0.386008292         0.567105055         0.152635649
     0.450328350         0.791355968         0.485197872
     0.166677907         0.568734229         0.359580666
     0.098909453         0.534017146         0.435395181
     0.040575165         0.518463969         0.323380232
     0.528024316         0.916996241         0.448389292
     0.494779319         0.850021362         0.370186001
     0.224297792         0.581074655         0.495157719
     0.381375670         0.512974560         0.813579679
     0.440296113         0.803613484         0.685616970
     0.473856449         0.872625172         0.758355439
     0.518595695         0.929996014         0.645698130
     0.424287230         0.430200517         0.779349923
     0.391952991         0.464755118         0.700506926
     0.396952599         0.746366680         0.824728727
     0.772885680         0.526042223         0.286624819
     0.732856929         0.498024583         0.092528060
     0.555004895         0.733645082         0.755393922
     0.529458046         0.697817445         0.957488477
     0.277924597         0.829737961         0.134386688
     0.304152101         0.820739448         0.334348321
     0.844963312         0.253933728         0.579253852
     0.787915647         0.197190046         0.452852845
     0.211651787         0.432771146         0.284622014
     0.168620154         0.418962806         0.095436685
     0.468117148         0.169734284         0.443561643
     0.463963479         0.131419018         0.248575926
     0.542940557         0.632608116         0.562678874
     0.638143241         0.753071249         0.139860332
