# Supplementary material for: CO2 induced phase transitions in diamine-appended metal–organic frameworks
Source: Chem Sci. 2015 Jun 17;6(9):5177–85. doi: 10.1039/c5sc01828e (PMC5500831; doi:10.1039/c5sc01828e)
Supplement: Supplementary file 1 [file SC-006-C5SC01828E-s001.zip › coordinates/m06l-chain-mg.vasp]

1                                       
1.0
       21.9090957642         0.0000000000         0.0000000000
      -10.6173861178        18.9647426764         0.0000000000
        0.0065283447        -0.0428775434         6.8876188385
   Mg    H    O    N    C
    6   70   18   12   56
Direct
     0.624965847         0.250785947         0.162819535
     0.735858798         0.304858953         0.828524888
     0.682863772         0.363549620         0.499765635
     0.284059256         0.574475408         0.869393289
     0.334876806         0.685303986         0.204391018
     0.396292239         0.633778036         0.537128329
     0.536732018         0.405948877         0.792171836
     0.635792851         0.093592726         0.153297350
     0.564240038         0.968338847         0.022045938
     0.569299757         0.061155383         0.460189849
     0.003611307         0.526913404         0.698852897
     0.892097890         0.474083036         0.818633378
     0.922575355         0.436767548         0.123305291
     0.443251640         0.397540748         0.352684677
     0.513312221         0.347947210         0.492637992
     0.447402805         0.496466398         0.236152500
     0.007163216         0.530663192         0.034424163
     0.566108286         0.961254835         0.359642506
     0.096227646         0.520109951         0.581137896
     0.504068077         0.842145264         0.216232345
     0.373691410         0.455641627         0.548549771
     0.429508030         0.391125977         0.690051496
     0.462648630         0.878085911         0.904321909
     0.789973557         0.580615163         0.298648298
     0.819417298         0.517856896         0.286485881
     0.714408040         0.439089000         0.083175473
     0.687514782         0.503445625         0.086622469
     0.803535283         0.580009460         0.914306462
     0.547624886         0.778993607         0.744797111
     0.613560438         0.753977120         0.744168937
     0.475975752         0.686661601         0.975187182
     0.530822396         0.648546815         0.963278115
     0.564312458         0.785054803         0.141017646
     0.812064826         0.509340763         0.888432860
     0.682976604         0.488287330         0.449532270
     0.343580574         0.936450183         0.102327012
     0.268553227         0.915226519         0.206104144
     0.224259406         0.791901588         0.127177432
     0.306346655         0.815232813         0.022909090
     0.364578009         0.851834297         0.343522519
     0.285924226         0.838853657         0.453098893
     0.882774532         0.238297701         0.603651047
     0.869463384         0.304181248         0.493514717
     0.750922740         0.217263415         0.392109573
     0.753448188         0.151091784         0.535443783
     0.775371671         0.145622149         0.186528355
     0.142685339         0.435673147         0.487295359
     0.135899782         0.357642621         0.463361472
     0.250162423         0.489822000         0.306128711
     0.243563741         0.406285554         0.279760897
     0.136035547         0.444971889         0.115622602
     0.135731995         0.364017516         0.079885721
     0.254962146         0.436258703         0.926069677
     0.406484962         0.085610144         0.622837842
     0.488372833         0.104316711         0.620456576
     0.431465149         0.188373357         0.439680785
     0.520875633         0.215766773         0.457620203
     0.410979122         0.096387714         0.205989987
     0.490690678         0.098322392         0.266930640
     0.843205988         0.157194823         0.312846333
     0.487154782         0.217472523         0.076290518
     0.127980098         0.589979768         0.889371574
     0.854345143         0.304984421         0.835793197
     0.235408455         0.714156270         0.361705750
     0.300985813         0.739558637         0.510254443
     0.531951904         0.712271094         0.464604408
     0.750036120         0.502425849         0.582026899
     0.796251833         0.222563103         0.841848791
     0.495373845         0.157232136         0.954243183
     0.192947835         0.436831266         0.800756872
     0.526147544         0.594032586         0.686638951
     0.523491979         0.603003681         0.432200968
     0.602073848         0.658103466         0.563593447
     0.662194490         0.782554209         0.281018615
     0.637931883         0.702010691         0.158134371
     0.672408044         0.781875789         0.025216505
     0.352971852         0.550324380         0.722709596
     0.363653362         0.679211497         0.753621995
     0.410756558         0.578865409         0.318192869
     0.419881344         0.726358056         0.392713457
     0.291546971         0.610256612         0.422687739
     0.384677827         0.759206116         0.988215566
     0.241725922         0.619819701         0.062874928
     0.356027931         0.604652405         0.084772229
     0.213010907         0.560113609         0.660784185
     0.600873947         0.320535064         0.307031780
     0.727109015         0.331283867         0.282252610
     0.624843538         0.376734704         0.711126745
     0.673353910         0.211224660         0.973352015
     0.654298663         0.324880540         0.945008099
     0.612718463         0.179831669         0.375112474
     0.775820136         0.388804942         0.642804563
     0.660750389         0.259210885         0.614725411
     0.805133462         0.356641680         0.044041596
     0.726650536         0.482524961         0.448384285
     0.776500225         0.526288986         0.907481730
     0.519268572         0.684099853         0.593008518
     0.565689087         0.738900006         0.133113325
     0.291574061         0.900595188         0.100612201
     0.288642436         0.744573176         0.370295078
     0.814329803         0.266404092         0.756893277
     0.815229535         0.181085303         0.271618545
     0.171062827         0.410178930         0.472179890
     0.219763592         0.454369843         0.930916905
     0.456608117         0.126337469         0.620204985
     0.505298138         0.182227075         0.087404713
     0.639935017         0.147224188         0.888783038
     0.566290081         0.361687243         0.019838741
     0.529841959         0.392008692         0.944477320
     0.482232004         0.405469269         0.059022546
     0.588714659         0.018933920         0.921051443
     0.620518148         0.085804895         0.001221872
     0.618167937         0.353699207         0.883920789
     0.838681877         0.420576751         0.555690289
     0.620202243         0.136351377         0.687474191
     0.584621072         0.067101210         0.611683726
     0.568052530         0.007388130         0.723198891
     0.964913905         0.502094984         0.581731439
     0.898937941         0.466780007         0.665474892
     0.632260382         0.195092067         0.551938832
     0.563073635         0.346858680         0.223853022
     0.849002659         0.411396980         0.353577554
     0.916940749         0.447114766         0.274498165
     0.975812912         0.493331969         0.382873863
     0.478091151         0.388660043         0.259014457
     0.517107964         0.360417515         0.339144647
     0.790791154         0.363779068         0.219948590
     0.178936005         0.589067400         0.150159791
     0.396958053         0.521923125         0.010453340
     0.430342972         0.485813111         0.086177245
     0.446383834         0.439903319         0.975113928
     0.051842589         0.540375233         0.123635374
     0.118052892         0.573948562         0.040906206
     0.387356430         0.570908606         0.145238221
     0.450097293         0.790208459         0.478241026
     0.169371232         0.570361376         0.352118015
     0.101177253         0.535600185         0.430190355
     0.041422229         0.519652367         0.321239978
     0.530159891         0.917503655         0.449197024
     0.496118277         0.850310862         0.367938399
     0.227995664         0.581241727         0.485682845
     0.380673140         0.514161944         0.808750510
     0.439387470         0.802074730         0.678449571
     0.473692566         0.871349871         0.754604340
     0.520040452         0.929939628         0.645851552
     0.422905952         0.428746551         0.779550433
     0.391059190         0.464457303         0.698929310
     0.393247962         0.743829668         0.814083874
     0.772843301         0.524102569         0.283229917
     0.733224094         0.495524943         0.089114450
     0.556849122         0.734048009         0.757438421
     0.530077755         0.698539197         0.958914578
     0.280575037         0.828805327         0.138349086
     0.307573110         0.820123732         0.337120742
     0.843398213         0.254310757         0.571560860
     0.785216987         0.197809964         0.445370942
     0.213024125         0.433844656         0.290230989
     0.169635832         0.421013772         0.101911098
     0.469577491         0.169518724         0.441834837
     0.465888143         0.130921349         0.247446239
     0.544604540         0.631613255         0.567625821
     0.638739228         0.752650857         0.147922069
