# Supplementary material for: CO2 induced phase transitions in diamine-appended metal–organic frameworks
Source: Chem Sci. 2015 Jun 17;6(9):5177–85. doi: 10.1039/c5sc01828e (PMC5500831; doi:10.1039/c5sc01828e)
Supplement: Supplementary file 1 [file SC-006-C5SC01828E-s001.zip › coordinates/m06l-chain-mn.vasp]

1                                       
1.0
       22.1296043396         0.0000000000         0.0000000000
      -10.7714382110        19.1432603039         0.0000000000
       -0.0618632723        -0.0127232966         6.9565490483
   Mn    H    O    N    C
    6   70   18   12   56
Direct
     0.621097505         0.247797564         0.160614759
     0.737751007         0.305303127         0.828487337
     0.683273852         0.370194882         0.499677598
     0.282047451         0.571786880         0.872603536
     0.332289040         0.688332021         0.199761853
     0.396877199         0.633674562         0.540905416
     0.534503758         0.408859372         0.794237494
     0.634993911         0.093253560         0.153094232
     0.562495887         0.967575610         0.012894442
     0.566824257         0.059595156         0.466880053
     0.002277771         0.526508868         0.688721180
     0.891166151         0.475188106         0.816932976
     0.924836338         0.439074039         0.132520378
     0.444802403         0.399655461         0.348739445
     0.514210403         0.349739343         0.487600088
     0.448610336         0.497259319         0.235269457
     0.007279699         0.529974163         0.033487104
     0.562432349         0.960787177         0.358077377
     0.094074056         0.520053208         0.580989540
     0.501610219         0.841831088         0.220294833
     0.372303009         0.457849741         0.555241168
     0.429828018         0.395230770         0.694186032
     0.461903483         0.879331231         0.898287773
     0.792847931         0.585403979         0.299426496
     0.818412900         0.520416558         0.294464022
     0.713168740         0.443949819         0.092999279
     0.688652217         0.509273231         0.094737768
     0.802485526         0.584815919         0.928338766
     0.543413222         0.777637899         0.742659330
     0.610040247         0.754774272         0.744308710
     0.473203301         0.684312999         0.970091760
     0.529748023         0.649129450         0.959853709
     0.563224077         0.784335077         0.126334369
     0.811548233         0.515355825         0.906485558
     0.685708761         0.497555166         0.457068473
     0.337598294         0.937611341         0.103904672
     0.261991262         0.913589656         0.200427309
     0.221502393         0.792670250         0.114551052
     0.304540098         0.819019854         0.019630723
     0.358527124         0.853059053         0.342168510
     0.279114127         0.838847101         0.442112118
     0.885955632         0.239250973         0.619511008
     0.870816648         0.303878903         0.512472570
     0.754020393         0.216360584         0.409805447
     0.757110119         0.151262671         0.553715587
     0.780095339         0.147827730         0.206634134
     0.140686437         0.433400989         0.474007487
     0.132578269         0.355712861         0.448134065
     0.247410387         0.487395942         0.299338013
     0.240976259         0.404627472         0.273586184
     0.134517223         0.442471981         0.105256505
     0.136042833         0.363420129         0.068899184
     0.252334982         0.437079489         0.921137989
     0.403898329         0.085736826         0.619889677
     0.485571742         0.106202930         0.626097679
     0.429558307         0.189038247         0.439198256
     0.518135250         0.215280697         0.459511995
     0.407636940         0.095298655         0.216412365
     0.487940878         0.099285811         0.274630755
     0.845734835         0.157051876         0.337268084
     0.481956512         0.216087088         0.082541719
     0.126630858         0.587907970         0.893230259
     0.856368959         0.302082956         0.853971601
     0.231079221         0.715246797         0.354056388
     0.296514720         0.741096437         0.503005743
     0.530192256         0.713478446         0.464295954
     0.752608895         0.510353506         0.587670445
     0.797326922         0.220158726         0.853209496
     0.488537490         0.156746119         0.961920917
     0.190932378         0.438614309         0.797454000
     0.522942841         0.595200121         0.685141504
     0.520552754         0.604564488         0.433085799
     0.598967969         0.658085346         0.564411044
     0.661662698         0.783963919         0.264898688
     0.636375785         0.702493906         0.152999997
     0.669358730         0.779657900         0.012289074
     0.346345037         0.546598017         0.729795456
     0.360666901         0.681362569         0.760025322
     0.411339760         0.577988327         0.314963341
     0.418790817         0.728355050         0.398046732
     0.289387763         0.609971642         0.424430758
     0.386507839         0.764064252         0.986464441
     0.238247976         0.614975572         0.063036844
     0.345022410         0.592218876         0.093088821
     0.212637395         0.558057666         0.662227929
     0.599356294         0.322367698         0.302614033
     0.730357230         0.334710211         0.280514598
     0.618749261         0.378109992         0.710380793
     0.670464456         0.209215552         0.970838189
     0.651182115         0.328455299         0.942353129
     0.612887144         0.175910458         0.375620127
     0.777761519         0.391434520         0.638503790
     0.657296479         0.256029397         0.612068772
     0.809459925         0.361149073         0.048306078
     0.728303134         0.490851343         0.456728250
     0.775738358         0.531567216         0.920250177
     0.517785907         0.685110390         0.590603054
     0.564472616         0.738480091         0.124078453
     0.286368132         0.901164651         0.096702337
     0.283598661         0.746372461         0.365024060
     0.817169368         0.264686465         0.772751808
     0.819103897         0.181749374         0.294670165
     0.168117195         0.407534570         0.459812760
     0.217914969         0.455566823         0.925669014
     0.453232169         0.126975194         0.621720910
     0.499258012         0.180706576         0.092967302
     0.637099385         0.145593345         0.888354599
     0.565707326         0.364231437         0.018802019
     0.528348982         0.395275593         0.945182681
     0.483192712         0.408105940         0.058891658
     0.586855173         0.019058798         0.925509155
     0.619592011         0.084661230         0.002663673
     0.614709437         0.356385529         0.883323312
     0.840356886         0.422733605         0.554451287
     0.617069840         0.134685174         0.689810038
     0.581930637         0.065853499         0.617034912
     0.553815305         0.001117349         0.725592434
     0.964932263         0.503442466         0.587162137
     0.899246216         0.468510628         0.666459322
     0.630102634         0.192332923         0.552610695
     0.562240541         0.348914653         0.220241398
     0.851074696         0.413168162         0.356404960
     0.918766141         0.449018419         0.281749457
     0.976500511         0.494859815         0.391545743
     0.479063511         0.390832126         0.256745905
     0.517246604         0.362157881         0.335615665
     0.793663323         0.366735339         0.222142994
     0.176648185         0.584914982         0.153037667
     0.395309955         0.520033479         0.013742856
     0.431054562         0.486501366         0.087397665
     0.446437865         0.442938209         0.976133704
     0.051345434         0.539203882         0.123244271
     0.116947241         0.571252167         0.043228228
     0.383252800         0.565490901         0.147015497
     0.448705822         0.791586339         0.481194854
     0.167773634         0.567437112         0.354869187
     0.099934302         0.534547210         0.430327058
     0.041094862         0.519324183         0.319412917
     0.527399361         0.917393208         0.447601676
     0.494178236         0.850687087         0.369590610
     0.226489961         0.579528928         0.487415135
     0.376822799         0.512553692         0.815644443
     0.437743843         0.803116143         0.677877724
     0.472136021         0.872108877         0.750930071
     0.517493904         0.929788351         0.641373217
     0.422773033         0.431897998         0.782742977
     0.389496922         0.466018796         0.703930199
     0.392110556         0.746052802         0.814522624
     0.773663223         0.528878272         0.289579064
     0.733129084         0.500187635         0.098614529
     0.553617477         0.733889043         0.755339324
     0.527380586         0.697729290         0.953672886
     0.276901960         0.830287158         0.131334603
     0.302099705         0.821103394         0.331031621
     0.846097052         0.254182458         0.589078546
     0.788449645         0.197676495         0.464393318
     0.210813791         0.431948900         0.282195836
     0.168729469         0.419981211         0.093609393
     0.466788262         0.169774771         0.444169730
     0.462278247         0.130532116         0.254249066
     0.541927397         0.632652223         0.567120731
     0.637077689         0.752460539         0.137066528
