# Supplementary material for: CO2 induced phase transitions in diamine-appended metal–organic frameworks
Source: Chem Sci. 2015 Jun 17;6(9):5177–85. doi: 10.1039/c5sc01828e (PMC5500831; doi:10.1039/c5sc01828e)
Supplement: Supplementary file 1 [file SC-006-C5SC01828E-s001.zip › coordinates/m06l-chain-ni.vasp]

1                                       
1.0
       22.0004425049         0.0000000000         0.0000000000
      -10.6906539046        19.0020033600         0.0000000000
        0.0290771200        -0.0577499905         6.7901060229
   Ni    H    O    N    C
    6   70   18   12   56
Direct
     0.620781064         0.250735819         0.157383040
     0.737698197         0.301963001         0.821448386
     0.687003195         0.368591398         0.493372589
     0.283776373         0.569098532         0.874218643
     0.330946982         0.685505629         0.213764414
     0.401365221         0.637747169         0.545272768
     0.538720667         0.407643735         0.789029717
     0.637922883         0.094615422         0.153237194
     0.563479245         0.968768239         0.025846759
     0.568036020         0.061987258         0.454480857
     0.004104218         0.526950717         0.707616687
     0.892664015         0.476814121         0.822719455
     0.923382580         0.436459750         0.120087914
     0.443708450         0.398992628         0.356169373
     0.511454165         0.346965402         0.496502638
     0.448913723         0.498614520         0.238127157
     0.007069637         0.530446053         0.037816841
     0.565580070         0.961750209         0.358903348
     0.096136384         0.517995298         0.588214993
     0.505092084         0.842140317         0.214227065
     0.372802913         0.453152359         0.544460893
     0.430445611         0.390660107         0.687061846
     0.460805863         0.878397942         0.909577668
     0.789037228         0.578812242         0.301898897
     0.817109704         0.515380442         0.287043959
     0.713649809         0.438957810         0.075661249
     0.686753273         0.503173411         0.084415980
     0.804998159         0.581082761         0.918919504
     0.542876899         0.776584625         0.746425748
     0.609830379         0.753465652         0.742805839
     0.474110574         0.684930742         0.984035075
     0.529419482         0.647657871         0.965990841
     0.563436329         0.784982026         0.143502235
     0.811711729         0.509867251         0.883352101
     0.680152595         0.484735638         0.449974597
     0.341497213         0.935833633         0.099686854
     0.267700702         0.913845718         0.211694449
     0.223674566         0.790892184         0.128989950
     0.304751128         0.814938724         0.015493989
     0.366052836         0.850304902         0.334077805
     0.289927155         0.840205967         0.454125613
     0.883386731         0.241221875         0.601842403
     0.867493272         0.305551946         0.493598521
     0.751036406         0.216464877         0.387396276
     0.753914535         0.151742309         0.536798537
     0.777331054         0.145807132         0.182737723
     0.141994581         0.433529347         0.489916176
     0.134893239         0.355788231         0.457732260
     0.250176668         0.489541650         0.311305583
     0.243351623         0.406293035         0.275614023
     0.138249829         0.448485076         0.115650982
     0.134778962         0.366379470         0.076489389
     0.254718423         0.435975432         0.919140816
     0.404542595         0.084415868         0.622323394
     0.485835135         0.102120578         0.619324327
     0.430889100         0.187776476         0.440652668
     0.520066202         0.214999869         0.461482525
     0.411964864         0.097018152         0.200190440
     0.490722179         0.098483801         0.266372204
     0.843958139         0.157145485         0.314796329
     0.488870412         0.217639878         0.071284324
     0.128241196         0.591209352         0.890819669
     0.853279889         0.304151326         0.843928754
     0.235519916         0.714292526         0.358302563
     0.300007820         0.739122391         0.512549818
     0.529564619         0.710887671         0.459203690
     0.747499645         0.501476169         0.587461233
     0.794631064         0.221551836         0.843857884
     0.499405712         0.157427609         0.950415909
     0.193107381         0.437833756         0.793597877
     0.523035169         0.593130112         0.686742187
     0.521594107         0.601973116         0.428225189
     0.599394560         0.657409966         0.563938379
     0.663108170         0.784600914         0.275665790
     0.637915969         0.703308702         0.153169304
     0.670286000         0.782128155         0.015654275
     0.350439608         0.545573771         0.716079473
     0.369964540         0.679412186         0.768427551
     0.414362252         0.580986381         0.320034862
     0.422612011         0.727403283         0.389757842
     0.291624516         0.613760412         0.435381293
     0.382238477         0.760889947         0.993327558
     0.240509748         0.621608138         0.061147079
     0.351422399         0.600131631         0.094191857
     0.210963115         0.554956913         0.666319013
     0.596851051         0.318223804         0.311770529
     0.727820516         0.338204652         0.268946260
     0.627040327         0.380729020         0.708667457
     0.676188767         0.210893750         0.976536810
     0.650190532         0.320574343         0.934882164
     0.609907448         0.178619325         0.369321227
     0.777433932         0.393332541         0.648182750
     0.666673720         0.260344058         0.602033854
     0.808254898         0.356217474         0.040067900
     0.724955261         0.481416017         0.451092720
     0.777026772         0.527603030         0.905045927
     0.517005444         0.682966471         0.589730680
     0.565123796         0.739102364         0.135675833
     0.289764047         0.899554014         0.101034567
     0.288509458         0.744427681         0.370351195
     0.814013362         0.266128600         0.761313438
     0.816564560         0.181112573         0.270644993
     0.170147330         0.408074558         0.472354114
     0.219946265         0.454313099         0.925539553
     0.454787135         0.124745615         0.621914446
     0.506698668         0.182484090         0.085897155
     0.641332209         0.147654369         0.887112975
     0.565999150         0.362162948         0.018384868
     0.531205654         0.393240452         0.942969501
     0.483575255         0.407386869         0.059208535
     0.588751197         0.019488582         0.919406593
     0.621552110         0.086562231         0.000149635
     0.617631853         0.353374124         0.878934979
     0.839717209         0.422928870         0.556833684
     0.620460987         0.137049168         0.684042513
     0.583680391         0.067861311         0.607641518
     0.567000270         0.008126615         0.719886899
     0.965883911         0.502851069         0.584297001
     0.899939835         0.468913317         0.668125629
     0.633515000         0.195550054         0.544870436
     0.561480761         0.346280158         0.224639356
     0.849884272         0.412555635         0.352480888
     0.917785168         0.447134495         0.273226082
     0.976644456         0.493040979         0.383222073
     0.478457749         0.389974326         0.261558682
     0.515846491         0.360271692         0.341596842
     0.792003810         0.366145790         0.214107499
     0.178552628         0.589554846         0.153173059
     0.397084147         0.521957755         0.010710134
     0.431571484         0.487291634         0.086485304
     0.448170215         0.441081107         0.974205017
     0.051728651         0.539830804         0.126711249
     0.117711976         0.574508846         0.043432545
     0.386815190         0.570284605         0.149569795
     0.450709224         0.790725708         0.479084224
     0.169195443         0.569643259         0.357055038
     0.101166479         0.534014881         0.435790151
     0.041524019         0.518206477         0.326083332
     0.529356539         0.917999029         0.448701203
     0.496560752         0.850801647         0.367257088
     0.227520868         0.580630302         0.493275791
     0.380061448         0.512208760         0.806912005
     0.438811898         0.802397728         0.681388140
     0.472036004         0.871693611         0.757751763
     0.518163919         0.930329263         0.647391617
     0.423986137         0.428559035         0.776732445
     0.390901327         0.462705344         0.696044862
     0.394143075         0.744195938         0.821573734
     0.771152198         0.522290528         0.283884525
     0.732220232         0.495201409         0.085965581
     0.553192675         0.732565939         0.758092523
     0.528001964         0.697146952         0.962688863
     0.279865056         0.828140080         0.135775104
     0.309106141         0.820013762         0.333614886
     0.842885435         0.255553573         0.571347177
     0.785518825         0.198012814         0.444197148
     0.213107154         0.433835655         0.290192097
     0.170162275         0.422973543         0.100166321
     0.468859643         0.169031113         0.443406731
     0.466372788         0.131165579         0.246004194
     0.541966438         0.630557597         0.565952957
     0.638248086         0.753594339         0.143269271
