# Supplementary material for: CO2 induced phase transitions in diamine-appended metal–organic frameworks
Source: Chem Sci. 2015 Jun 17;6(9):5177–85. doi: 10.1039/c5sc01828e (PMC5500831; doi:10.1039/c5sc01828e)
Supplement: Supplementary file 1 [file SC-006-C5SC01828E-s001.zip › coordinates/m06l-chain-zn.vasp]

1                                       
1.0
       22.1607780457         0.0000000000         0.0000000000
      -10.6873681869        19.1618656619         0.0000000000
       -0.0055633581        -0.0517759222         6.7625243849
   Zn    H    O    N    C
    6   70   18   12   56
Direct
     0.612354934         0.243248224         0.149958163
     0.741603494         0.297890395         0.818440139
     0.687217355         0.374201506         0.489856988
     0.277808636         0.561467767         0.879335105
     0.329969674         0.688653290         0.212143332
     0.407654762         0.638912797         0.551223338
     0.537314415         0.408480763         0.786718547
     0.639180005         0.092742138         0.154471368
     0.568431735         0.969007909         0.025260272
     0.565408885         0.058072884         0.455254793
     0.002093526         0.529122472         0.702473342
     0.890739560         0.476088852         0.823210359
     0.923466027         0.434488267         0.121337041
     0.442450464         0.395570278         0.355503857
     0.509473979         0.343010396         0.493434429
     0.449917525         0.497095287         0.241649538
     0.007881966         0.532713771         0.031474713
     0.569051206         0.958839893         0.358478665
     0.093594432         0.517772019         0.588259399
     0.507574558         0.840260684         0.216470599
     0.372983992         0.455079973         0.544658899
     0.429473341         0.391770780         0.685041845
     0.462912261         0.879817367         0.909696758
     0.792290568         0.581910312         0.288373470
     0.818888128         0.517599165         0.285553008
     0.714593589         0.439522296         0.078437671
     0.688736618         0.503972471         0.079857618
     0.807173431         0.578156412         0.912139475
     0.552256465         0.779291213         0.747344494
     0.616902173         0.753580332         0.753198087
     0.478469640         0.686558187         0.977340400
     0.532823086         0.648694396         0.969175518
     0.564034998         0.783134639         0.153003231
     0.808585703         0.504761875         0.877203465
     0.686332107         0.495483071         0.451539427
     0.350404471         0.935406327         0.087243073
     0.280257523         0.922317863         0.201451674
     0.226478532         0.797402680         0.131812289
     0.305116802         0.813460410         0.022692572
     0.366397262         0.852408707         0.343685120
     0.291011184         0.844903409         0.458386004
     0.884498596         0.235903323         0.583555877
     0.871489286         0.303471923         0.486829013
     0.752748609         0.222404093         0.394209117
     0.753021836         0.154299185         0.533370495
     0.765269578         0.147626698         0.174082771
     0.146237299         0.436516196         0.498973727
     0.136233151         0.358041316         0.470791638
     0.250051826         0.488173604         0.311251879
     0.244602546         0.405683219         0.287559777
     0.137762889         0.442962170         0.116678841
     0.135135025         0.361111999         0.090744302
     0.251465917         0.427538365         0.923556030
     0.404616356         0.083189197         0.636801720
     0.485273600         0.101496473         0.636152744
     0.430759698         0.186706454         0.454347223
     0.518726945         0.211427897         0.469656229
     0.406384498         0.092011265         0.222838670
     0.486486077         0.095238611         0.276714027
     0.831571341         0.150934771         0.289513707
     0.478681207         0.210908040         0.081213623
     0.127620384         0.592659295         0.889834881
     0.861470222         0.304612756         0.834877074
     0.235757813         0.719285786         0.377947628
     0.302649796         0.744030893         0.523491681
     0.537870288         0.712975919         0.461288899
     0.752303243         0.507185042         0.586948693
     0.806630850         0.221946746         0.846849561
     0.486305684         0.150658771         0.955792725
     0.190440834         0.429770052         0.796210825
     0.531948030         0.595653176         0.688557386
     0.529872417         0.605455875         0.429429471
     0.607122838         0.659841239         0.565967560
     0.662063062         0.781373262         0.296796203
     0.640322804         0.703925252         0.161479518
     0.673234046         0.784732342         0.036510639
     0.352304190         0.548290491         0.721437752
     0.375383884         0.682271898         0.779677749
     0.416676491         0.580114007         0.324009895
     0.421545535         0.727049291         0.393996567
     0.288171232         0.615599632         0.445847631
     0.383683413         0.764088452         0.995811582
     0.239382699         0.619379342         0.064483896
     0.348647565         0.594950020         0.105678439
     0.207113653         0.552920043         0.670491517
     0.597053051         0.317376107         0.306799084
     0.728933275         0.343129456         0.259091347
     0.624620616         0.381526560         0.704705298
     0.673316658         0.208239466         0.974169850
     0.642648101         0.314882845         0.921384811
     0.606607258         0.173435777         0.366310865
     0.776603341         0.390256643         0.646094024
     0.670784295         0.255604506         0.589783728
     0.809576154         0.353301138         0.041511051
     0.728604317         0.488253742         0.450451255
     0.776553869         0.525370717         0.898990035
     0.525355995         0.685389221         0.592942417
     0.567047477         0.738269269         0.143680528
     0.298385262         0.903216422         0.093073383
     0.288492769         0.748377144         0.382680506
     0.821755409         0.264775336         0.759593189
     0.808066308         0.179561660         0.255300254
     0.172572061         0.409492761         0.482115060
     0.217338249         0.446377158         0.928746462
     0.454085886         0.123665825         0.636750519
     0.496725410         0.176027641         0.091162309
     0.640220642         0.144837588         0.886980951
     0.564946294         0.361650974         0.015676519
     0.529695034         0.393203348         0.941113830
     0.482616156         0.405977458         0.058428552
     0.589913785         0.017927235         0.922515571
     0.622748196         0.084634341         0.001474778
     0.614145398         0.351701826         0.873637140
     0.838922024         0.421339780         0.556946933
     0.618855059         0.133439153         0.683592737
     0.582278609         0.064493597         0.608677328
     0.567451656         0.005806688         0.723029256
     0.963507712         0.502296329         0.586315393
     0.897991240         0.467860490         0.668983877
     0.633089066         0.191339746         0.540780842
     0.560419261         0.344622970         0.221681759
     0.849839747         0.411255807         0.352899462
     0.917339981         0.445700496         0.274482757
     0.975014329         0.492357135         0.385660470
     0.477159321         0.387168705         0.260400444
     0.514363885         0.357189924         0.338993579
     0.792485893         0.366121799         0.212370634
     0.177324951         0.589176834         0.154000118
     0.398552746         0.521704197         0.013526576
     0.432489127         0.486490488         0.088939294
     0.447219670         0.440459818         0.974653542
     0.051751487         0.541692555         0.122804247
     0.117576472         0.575668931         0.042059369
     0.387261420         0.568503916         0.154345870
     0.451819301         0.790430546         0.481028110
     0.167022973         0.568978012         0.358080417
     0.099255398         0.534164131         0.435069174
     0.040723346         0.519761682         0.322498530
     0.532402039         0.916107953         0.448823810
     0.498686671         0.849120319         0.368796974
     0.224821076         0.580404878         0.497557104
     0.380801380         0.513160110         0.809484243
     0.440778196         0.803350091         0.683353066
     0.474526286         0.872356594         0.758383095
     0.521266699         0.929556072         0.646822333
     0.423257411         0.429166555         0.776166677
     0.390933782         0.464084864         0.696583807
     0.396951258         0.746406853         0.825694621
     0.773918450         0.525507867         0.278821319
     0.733558655         0.495605499         0.082887352
     0.560745120         0.734359264         0.762352824
     0.532110989         0.698124468         0.965565920
     0.282660663         0.831129193         0.138326958
     0.309906632         0.823435783         0.341274112
     0.846221745         0.253421217         0.562750578
     0.784775674         0.199587256         0.439112395
     0.213883370         0.432430595         0.297368944
     0.169679210         0.417624682         0.106788352
     0.467244774         0.166591436         0.455746293
     0.461055964         0.126737475         0.259071052
     0.550315559         0.633211851         0.568194270
     0.639729261         0.753526807         0.158100590
