# Supplementary material for: CO2 induced phase transitions in diamine-appended metal–organic frameworks
Source: Chem Sci. 2015 Jun 17;6(9):5177–85. doi: 10.1039/c5sc01828e (PMC5500831; doi:10.1039/c5sc01828e)
Supplement: Supplementary file 1 [file SC-006-C5SC01828E-s001.zip › coordinates/m06l-co.vasp]

1                                       
1.0
       22.0680408478         0.0000000000         0.0000000000
      -10.6853581258        19.0166525526         0.0000000000
        0.0199909302        -0.0333753311         6.8932069610
   Co    H    O    N    C
    6   70   18   12   56
Direct
     0.621583343         0.248547420         0.153870955
     0.738200605         0.305266827         0.819693387
     0.683578610         0.364097327         0.489746124
     0.282654345         0.572287381         0.875840783
     0.335914314         0.686963260         0.209542185
     0.396555871         0.633031011         0.544327855
     0.535717726         0.406086177         0.786230624
     0.634970605         0.094254360         0.146980584
     0.563926578         0.968792975         0.018694118
     0.568754792         0.059894338         0.455905110
     0.003102956         0.525885761         0.698619962
     0.891133010         0.471653283         0.811712205
     0.924816608         0.438460976         0.116644144
     0.445895761         0.398767442         0.350882262
     0.517352819         0.350722492         0.487085640
     0.448018670         0.495351195         0.238230467
     0.009104439         0.530903995         0.035202283
     0.564096272         0.960424304         0.356674910
     0.094871573         0.520239770         0.585069478
     0.501278281         0.840661883         0.217328101
     0.375175267         0.457378924         0.552053154
     0.430611879         0.392404020         0.689891875
     0.464880109         0.879150033         0.906534195
     0.790370345         0.580786049         0.304382980
     0.818364143         0.517430902         0.285137445
     0.712997019         0.441797853         0.079871088
     0.689083636         0.508145928         0.088870950
     0.804486990         0.584273696         0.921570063
     0.540721774         0.775537133         0.741654158
     0.607420444         0.752408504         0.734845281
     0.472893864         0.683115900         0.975933731
     0.529176295         0.647264004         0.958571613
     0.563374162         0.784676492         0.127231687
     0.814666927         0.515035808         0.896094441
     0.682870209         0.486923367         0.452773571
     0.338817477         0.938853979         0.110437907
     0.262908965         0.913647830         0.210521340
     0.223158896         0.792633176         0.119153097
     0.306061178         0.819797456         0.017337451
     0.361503303         0.854119837         0.341126263
     0.281518698         0.837313831         0.447693944
     0.884298921         0.238325238         0.612535536
     0.870506167         0.302963972         0.498491198
     0.753572524         0.214260384         0.394636273
     0.756764948         0.149334699         0.541077673
     0.782014251         0.146575108         0.189673141
     0.141170755         0.432228476         0.481028348
     0.133083865         0.354123086         0.451356769
     0.248324350         0.486857086         0.302609295
     0.241470024         0.403412372         0.272426575
     0.135185674         0.442848682         0.110964566
     0.135333121         0.362502009         0.071958467
     0.254502892         0.436310261         0.919030368
     0.404060036         0.084454447         0.615078151
     0.485786289         0.104524881         0.616546750
     0.428767145         0.187350690         0.434182435
     0.518021703         0.215606496         0.455145299
     0.410516471         0.097123906         0.199941218
     0.489008725         0.098477684         0.265782267
     0.846490800         0.155245483         0.324198931
     0.488373160         0.218665615         0.075011872
     0.130468816         0.589349985         0.893130422
     0.853505373         0.302358508         0.843556702
     0.236063346         0.713999450         0.348285913
     0.299954653         0.740578711         0.502086997
     0.525158286         0.709502637         0.460602373
     0.750269771         0.501811862         0.582974553
     0.793496549         0.220470279         0.841967881
     0.496932596         0.158521548         0.953143299
     0.192316756         0.436999470         0.795926034
     0.520563185         0.592113376         0.681879699
     0.517467082         0.600840986         0.427672684
     0.595839679         0.656051099         0.557465613
     0.661315262         0.783077836         0.262752801
     0.634982646         0.700697303         0.149770483
     0.668545008         0.778137207         0.007186132
     0.354401618         0.550414562         0.730466783
     0.365192503         0.680644393         0.760485888
     0.413655788         0.579058409         0.321473360
     0.419303298         0.726600349         0.397969216
     0.289945126         0.610455453         0.430128515
     0.384053081         0.761768997         0.990563095
     0.241588444         0.617878675         0.070212789
     0.355998427         0.602433443         0.090771392
     0.210290611         0.554816365         0.663342416
     0.602487504         0.322596550         0.295629472
     0.729601979         0.333269447         0.269994140
     0.625839889         0.380510122         0.703669667
     0.673912048         0.210730135         0.965740323
     0.651680768         0.323903739         0.932849944
     0.609442353         0.177767113         0.369714677
     0.777184546         0.387933671         0.632133245
     0.661546469         0.258099526         0.605472624
     0.808920503         0.355737537         0.036914110
     0.726883173         0.482478231         0.449859291
     0.778304636         0.530710757         0.911737502
     0.513598919         0.681547523         0.588622093
     0.563759446         0.738122225         0.123906478
     0.287570536         0.901837289         0.103689797
     0.288498491         0.746156573         0.362197906
     0.814657927         0.265089184         0.760273993
     0.820228875         0.180327654         0.280690789
     0.168694481         0.406231761         0.464227647
     0.218962297         0.453492492         0.925594449
     0.453602612         0.125692025         0.615492463
     0.505097687         0.182607561         0.086544938
     0.639478803         0.146871716         0.881035984
     0.566322684         0.362750739         0.011288083
     0.529976070         0.392703325         0.938650906
     0.483000278         0.406046063         0.056122955
     0.588311076         0.019185526         0.917417228
     0.619593024         0.085790083         0.995384812
     0.617786825         0.354734987         0.873938680
     0.840086102         0.420095474         0.546139598
     0.619451463         0.135672003         0.680622876
     0.584059358         0.066395707         0.607070386
     0.567773461         0.007218549         0.720050931
     0.964896798         0.501294971         0.577228546
     0.899039984         0.465578377         0.658730686
     0.631566525         0.194025069         0.544474244
     0.564315259         0.348750561         0.214808702
     0.850726366         0.411620378         0.344644964
     0.918464720         0.447912812         0.267759323
     0.976404071         0.493498832         0.378578424
     0.480198175         0.389966369         0.255948097
     0.519715369         0.362447649         0.333591133
     0.793024421         0.364137530         0.210740671
     0.178767428         0.587749302         0.156421304
     0.397813886         0.521317363         0.015583207
     0.430976510         0.485237032         0.088651024
     0.447427899         0.440301418         0.975155592
     0.053099778         0.540406525         0.125406370
     0.119212329         0.573338032         0.044728216
     0.388183683         0.570048451         0.150552183
     0.449561745         0.790644467         0.482546508
     0.168646008         0.569395542         0.357936800
     0.100669712         0.535573184         0.434110045
     0.041934919         0.520000160         0.322881281
     0.528886557         0.917034090         0.447816640
     0.494516402         0.849792361         0.368967980
     0.226544425         0.579568148         0.491282225
     0.382150829         0.514187813         0.814790964
     0.439881295         0.802784681         0.682443678
     0.474800229         0.871977627         0.756431997
     0.520120740         0.929966986         0.644790769
     0.424059451         0.429646850         0.780232191
     0.392351061         0.465373904         0.702052355
     0.393814832         0.745031357         0.818504691
     0.772496045         0.524351895         0.285111994
     0.733283937         0.498306185         0.090406358
     0.550960124         0.731408000         0.751956582
     0.526876926         0.696292996         0.954341710
     0.278743774         0.830579758         0.133766592
     0.305070609         0.820872545         0.331720382
     0.844740033         0.253384113         0.577565610
     0.788195372         0.196055382         0.450904101
     0.211363599         0.431078732         0.284149557
     0.168813154         0.419317514         0.096021645
     0.467153341         0.169275552         0.437936157
     0.464797437         0.131213784         0.244489878
     0.538668811         0.629479825         0.562474072
     0.636248827         0.751238525         0.134149387
