# Supplementary material for: CO2 induced phase transitions in diamine-appended metal–organic frameworks
Source: Chem Sci. 2015 Jun 17;6(9):5177–85. doi: 10.1039/c5sc01828e (PMC5500831; doi:10.1039/c5sc01828e)
Supplement: Supplementary file 1 [file SC-006-C5SC01828E-s001.zip › coordinates/m06l-fe.vasp]

1                                       
   1.00000000000000     
    21.6229042816408388   -0.4236415067712939    0.3200201305083615
   -10.5115417725014435   19.2791612593590678   -0.0964703431547493
    -0.0089309305920650   -0.0375380398058338    6.9170898798709874
   Fe   H    O    N    C 
     6    70    20    12    57
Direct
  0.6324163833786109  0.2212110200728337  0.0858586289849565
  0.7476429370255933  0.2813815921715402  0.7504522387350837
  0.6915123944080475  0.3376561022687453  0.4206603996819543
  0.3062564350645940  0.5634099165143347  0.7734629544062558
  0.3658338783098833  0.6696033040431042  0.1182397138149381
  0.4264185914185000  0.6176260316175397  0.4532026398928723
  0.6661897893181619  0.6651784600209976  0.0220235981304729
  0.5823964883015433  0.5950764301477602  0.0998757058845751
  0.5376164103090216  0.3734564868028669  0.7105706625315579
  0.6565263029927112  0.0710290214161483  0.0695334905377677
  0.6029648758117192  0.9516662196563784  0.9286655601947068
  0.5887878543862527  0.0328346435049249  0.3796120118274885
  0.0245954553148443  0.5237614820669216  0.5935832510681545
  0.9044983608059927  0.4566826615133164  0.7389332570409629
  0.9425285696028021  0.4228398276372636  0.0476659590665462
  0.4446110146691691  0.3659273956795293  0.2683881308883010
  0.5135153418249678  0.3148581636206627  0.4074171778105316
  0.4589984173006561  0.4686375309377606  0.1512341053417368
  0.0330031929676536  0.5268404912014968  0.9333684810537813
  0.6061419022863284  0.9432222005231570  0.2734251935346063
  0.1185276745978378  0.5155441370502541  0.4802678013260187
  0.5434484136848058  0.8237760709650883  0.1344894147979291
  0.3848836687133753  0.4325314471907822  0.4654901656957559
  0.4338467353120248  0.3625344887591534  0.6085724369920604
  0.5007006197672772  0.8617646272391277  0.8182175778551631
  0.7928711350769949  0.5543423328596081  0.2240414971827151
  0.8262033136008657  0.4949964006214699  0.2110611317332589
  0.7203882187712314  0.4135655999001161  0.0083473447762436
  0.6912697527175728  0.4759389256715057  0.0125857499349979
  0.8099544617421884  0.5551952829258688  0.8511471338553266
  0.5415164740372956  0.5632120302651604  0.7655966898945471
  0.6223250790476502  0.5629144196947865  0.7965036493046362
  0.5679002822525652  0.6853966832070543  0.1429648892165640
  0.8172924677931959  0.4850329417934526  0.8175795428372394
  0.6846358498607878  0.4576789853475816  0.3745421686279911
  0.4000197592659892  0.9213611228921310  0.9567408199275841
  0.3312375700007792  0.9147622640468841  0.0773847138404363
  0.2663402942944716  0.7887406549888385  0.0304647490376174
  0.3416049552893454  0.7962769077575842  0.9048895625426632
  0.4133549456328705  0.8395255122805728  0.2100700092327204
  0.3369777142672621  0.8308353588897704  0.3346731298879327
  0.9082969253316062  0.2283909126050523  0.5285630414704489
  0.8866874610068065  0.2872724174394464  0.4141404661554248
  0.7682726373966021  0.1921226337169610  0.3314122114764814
  0.7783144436478937  0.1322287758237657  0.4809346412166064
  0.7996607743304300  0.1254399017099458  0.1291482265418059
  0.1523135909567535  0.4228277718089517  0.3790099988786459
  0.1410251721438228  0.3438240776974796  0.3546304808565741
  0.2638478985471414  0.4730461302019130  0.2024719626254696
  0.2506111125177377  0.3874325832764938  0.1729803796350513
  0.1487201082498682  0.4349973946024692  0.0179324733014242
  0.1430625610207878  0.3525414134387846  0.9769452277651071
  0.2619181310667288  0.4199152858473628  0.8184688646819328
  0.4112550192106717  0.0493480533839849  0.5489161564631241
  0.4955820998549658  0.0724838469379036  0.5495659075064663
  0.4347885170634032  0.1518711649266687  0.3679814120658108
  0.5262821817790572  0.1811628286706213  0.3840504131652064
  0.4155667440838549  0.0586457225216166  0.1427856748748762
  0.4985947252669461  0.0652245702041689  0.1995708614069205
  0.8698127330565653  0.1420075131948705  0.2544868837144301
  0.4890863976135228  0.1792610342037457  0.0049588069225701
  0.1541058830867112  0.5849048765390987  0.7906320708565056
  0.8752949018735972  0.2920219345202921  0.7579773521777385
  0.2776173625323637  0.7067183904958804  0.2523070003844497
  0.3447161515959097  0.7314909741442385  0.3962406504651625
  0.5350595507128666  0.6644138897461876  0.9104319126002862
  0.7543053485140409  0.4778063689644476  0.5068609039641850
  0.8198868488072260  0.2086771749395493  0.7742329125126780
  0.4984943897907544  0.1204590760667316  0.8862815804389850
  0.2011079957995764  0.4262153271225457  0.7010819039223752
  0.6980272530133690  0.6317328118352666  0.4288977047409669
  0.7293233478320006  0.7187755148868029  0.5121873571687913
  0.7286679127956803  0.6550550705318293  0.6703142378736819
  0.6057907929864559  0.7897142275442717  0.9744761930755488
  0.6794014917891916  0.7763684914281859  0.0160315530687819
  0.6401639833210662  0.7604474764864892  0.7807497040531073
  0.6114361949584229  0.6986307547777942  0.3665550792034583
  0.5241301697439766  0.6468106516176028  0.5996204129577519
  0.3721176071206286  0.5310955649580289  0.6363498340622428
  0.3884763291296596  0.6655645104684313  0.6607029383854058
  0.4425374269722893  0.5642683166939561  0.2227040299277761
  0.4553740578902074  0.7098409974992231  0.3075696140042952
  0.3182051716294060  0.6034670957315172  0.3299706166140983
  0.4240355026087870  0.7421971430598259  0.9101799622692496
  0.2718811180947324  0.6163728225233761  0.9676372530593084
  0.3860709142465275  0.5922203576363314  0.9960803178998616
  0.2341749791718160  0.5485841852378189  0.5578231165895899
  0.6045203915683970  0.2898902618918646  0.2224484698658800
  0.7423474572800544  0.3115352944562699  0.2010776828624048
  0.6251065714565417  0.3448869031389915  0.6259667837138021
  0.6835984312839910  0.1848862198614413  0.8889978813139764
  0.6573033426942976  0.2959987856340011  0.8608797643777184
  0.6257842727518163  0.1492951000212848  0.2917529582982034
  0.7885690696997332  0.3673848637766340  0.5627518090501935
  0.6704172456219042  0.2294498551412215  0.5303959996234928
  0.8245901822002744  0.3396275505372149  0.9658534780377640
  0.7313547433450091  0.4564879236035155  0.3750846671453597
  0.7813823653044359  0.5019188974717680  0.8370441325034368
  0.6285411675905818  0.6449246387829398  0.6258971424516995
  0.5795544207328986  0.6836464156833583  0.9960716440651896
  0.3461258913580938  0.8919704073102821  0.9715148705263016
  0.3321060947705584  0.7342741626425906  0.2557680752587409
  0.8354116421229730  0.2509143330270406  0.6854195369846181
  0.8391191157173158  0.1626571359787551  0.2118778877296580
  0.1789301181999737  0.3954665171955557  0.3661033868462462
  0.2288719822331757  0.4406739105318072  0.8289445148829316
  0.4613542725600613  0.0918270141468903  0.5494488936022232
  0.5094349792569415  0.1461762683637102  0.0176398037309105
  0.6542825320599542  0.1211512026027187  0.8045045238501712
  0.5695476373789892  0.3297258160696744  0.9360009130639450
  0.5301786685646008  0.3592608288717010  0.8619549993145520
  0.4854694558273794  0.3736256641346843  0.9768205543091307
  0.6114401412561329  0.9954765417629918  0.8387978713818516
  0.6419374668614686  0.0623526422304052  0.9181799302604724
  0.6194223445541481  0.3224044702504892  0.7996726694738513
  0.8533406067834276  0.4022889283293781  0.4758572539254420
  0.6352121175872867  0.1093007739039530  0.6043965621345705
  0.6041992549907657  0.0405608068865392  0.5298499708874624
  0.5918134353762551  0.9830340738570705  0.6419289081074855
  0.9805549177474943  0.4871282211208633  0.5045165466365046
  0.9128940695261694  0.4500487777196711  0.5867365297761895
  0.6445958936106478  0.1660215223615635  0.4686439575672439
  0.5656183894127430  0.3149947105504786  0.1389505181702846
  0.8653047659792575  0.3940982458298150  0.2750002823018730
  0.9347813701597577  0.4319865159201503  0.1977651952712247
  0.9933301951829283  0.4788627224491885  0.3070647797392445
  0.4799344526791057  0.3564970289120867  0.1757145521229833
  0.5184976788090213  0.3278037473853071  0.2548145548208720
  0.8076515620773449  0.3455750807841341  0.1407000407741466
  0.2070736294962104  0.5854522153977388  0.0537188694612937
  0.4146698050596249  0.5005273354563863  0.9251563983440643
  0.4415043949424530  0.4591183844329821  0.0027292986083927
  0.4499152490390110  0.4099526569725166  0.8927581729584566
  0.0779262538129127  0.5368017593753422  0.0228876783843848
  0.1459553571318433  0.5700983363079386  0.9421330408206970
  0.4138822074058452  0.5550604152467328  0.0559674243842067
  0.4870473292143196  0.7731926426120028  0.3957097475588801
  0.1952031459162985  0.5660884519546924  0.2542524188671665
  0.1252319604744160  0.5318431881636870  0.3305110956650087
  0.0658144604398959  0.5164851801656130  0.2200864004823717
  0.5693472915095420  0.8994694675930164  0.3632591179008295
  0.5349437190912140  0.8324325308670416  0.2846502399930404
  0.2524929716364249  0.5739108376216950  0.3870002771723895
  0.3955343288907091  0.4921232025635460  0.7244195352328199
  0.4761904662303911  0.7848105680062137  0.5957054725448795
  0.5114936847734060  0.8536508039398167  0.6694201103890717
  0.5579615059160539  0.9116697887225312  0.5580018955546932
  0.4286901570204578  0.4008398454660034  0.6970210736466618
  0.4015851154228832  0.4400872981805540  0.6158180269144178
  0.4269908044585657  0.7274661721328115  0.7315744506775527
  0.7775605198182610  0.4986148216625005  0.2091271784171765
  0.7384803765301572  0.4695007400698789  0.0156700241597080
  0.5982959114731325  0.5966793600597384  0.7895639053195075
  0.3247267648460477  0.8185113965520219  0.0226044535820812
  0.3552571794865069  0.8101968861681097  0.2143175943925684
  0.8648003987581896  0.2392333027406195  0.4994672127714492
  0.8068913939750647  0.1780160358206894  0.3843936069366853
  0.2230986956674862  0.4180391739952199  0.1856948951600006
  0.1802442196543903  0.4087916162283143 -0.0002858800553526
  0.4742732382310267  0.1343287837100796  0.3710027493736934
  0.4714014740042734  0.0954135877842992  0.1795446214630699
  0.6999921703357974  0.6637403191696599  0.5547158169515498
  0.6304571586247611  0.7584349631508376  0.9356320794606432
  0.5857729365164717  0.6642604367049257  0.5215247923497668
  0.6098709501976002  0.6337221759653332  0.9862552316224334
 
  0.00000000E+00  0.00000000E+00  0.00000000E+00
  0.00000000E+00  0.00000000E+00  0.00000000E+00
  0.00000000E+00  0.00000000E+00  0.00000000E+00
  0.00000000E+00  0.00000000E+00  0.00000000E+00
  0.00000000E+00  0.00000000E+00  0.00000000E+00
  0.00000000E+00  0.00000000E+00  0.00000000E+00
  0.00000000E+00  0.00000000E+00  0.00000000E+00
  0.00000000E+00  0.00000000E+00  0.00000000E+00
  0.00000000E+00  0.00000000E+00  0.00000000E+00
  0.00000000E+00  0.00000000E+00  0.00000000E+00
  0.00000000E+00  0.00000000E+00  0.00000000E+00
  0.00000000E+00  0.00000000E+00  0.00000000E+00
  0.00000000E+00  0.00000000E+00  0.00000000E+00
  0.00000000E+00  0.00000000E+00  0.00000000E+00
  0.00000000E+00  0.00000000E+00  0.00000000E+00
  0.00000000E+00  0.00000000E+00  0.00000000E+00
  0.00000000E+00  0.00000000E+00  0.00000000E+00
  0.00000000E+00  0.00000000E+00  0.00000000E+00
  0.00000000E+00  0.00000000E+00  0.00000000E+00
  0.00000000E+00  0.00000000E+00  0.00000000E+00
  0.00000000E+00  0.00000000E+00  0.00000000E+00
  0.00000000E+00  0.00000000E+00  0.00000000E+00
  0.00000000E+00  0.00000000E+00  0.00000000E+00
  0.00000000E+00  0.00000000E+00  0.00000000E+00
  0.00000000E+00  0.00000000E+00  0.00000000E+00
  0.00000000E+00  0.00000000E+00  0.00000000E+00
  0.00000000E+00  0.00000000E+00  0.00000000E+00
  0.00000000E+00  0.00000000E+00  0.00000000E+00
  0.00000000E+00  0.00000000E+00  0.00000000E+00
  0.00000000E+00  0.00000000E+00  0.00000000E+00
  0.00000000E+00  0.00000000E+00  0.00000000E+00
  0.00000000E+00  0.00000000E+00  0.00000000E+00
  0.00000000E+00  0.00000000E+00  0.00000000E+00
  0.00000000E+00  0.00000000E+00  0.00000000E+00
  0.00000000E+00  0.00000000E+00  0.00000000E+00
  0.00000000E+00  0.00000000E+00  0.00000000E+00
  0.00000000E+00  0.00000000E+00  0.00000000E+00
  0.00000000E+00  0.00000000E+00  0.00000000E+00
  0.00000000E+00  0.00000000E+00  0.00000000E+00
  0.00000000E+00  0.00000000E+00  0.00000000E+00
  0.00000000E+00  0.00000000E+00  0.00000000E+00
  0.00000000E+00  0.00000000E+00  0.00000000E+00
  0.00000000E+00  0.00000000E+00  0.00000000E+00
  0.00000000E+00  0.00000000E+00  0.00000000E+00
  0.00000000E+00  0.00000000E+00  0.00000000E+00
  0.00000000E+00  0.00000000E+00  0.00000000E+00
  0.00000000E+00  0.00000000E+00  0.00000000E+00
  0.00000000E+00  0.00000000E+00  0.00000000E+00
  0.00000000E+00  0.00000000E+00  0.00000000E+00
  0.00000000E+00  0.00000000E+00  0.00000000E+00
  0.00000000E+00  0.00000000E+00  0.00000000E+00
  0.00000000E+00  0.00000000E+00  0.00000000E+00
  0.00000000E+00  0.00000000E+00  0.00000000E+00
  0.00000000E+00  0.00000000E+00  0.00000000E+00
  0.00000000E+00  0.00000000E+00  0.00000000E+00
  0.00000000E+00  0.00000000E+00  0.00000000E+00
  0.00000000E+00  0.00000000E+00  0.00000000E+00
  0.00000000E+00  0.00000000E+00  0.00000000E+00
  0.00000000E+00  0.00000000E+00  0.00000000E+00
  0.00000000E+00  0.00000000E+00  0.00000000E+00
  0.00000000E+00  0.00000000E+00  0.00000000E+00
  0.00000000E+00  0.00000000E+00  0.00000000E+00
  0.00000000E+00  0.00000000E+00  0.00000000E+00
  0.00000000E+00  0.00000000E+00  0.00000000E+00
  0.00000000E+00  0.00000000E+00  0.00000000E+00
  0.00000000E+00  0.00000000E+00  0.00000000E+00
  0.00000000E+00  0.00000000E+00  0.00000000E+00
  0.00000000E+00  0.00000000E+00  0.00000000E+00
  0.00000000E+00  0.00000000E+00  0.00000000E+00
  0.00000000E+00  0.00000000E+00  0.00000000E+00
  0.00000000E+00  0.00000000E+00  0.00000000E+00
  0.00000000E+00  0.00000000E+00  0.00000000E+00
  0.00000000E+00  0.00000000E+00  0.00000000E+00
  0.00000000E+00  0.00000000E+00  0.00000000E+00
  0.00000000E+00  0.00000000E+00  0.00000000E+00
  0.00000000E+00  0.00000000E+00  0.00000000E+00
  0.00000000E+00  0.00000000E+00  0.00000000E+00
  0.00000000E+00  0.00000000E+00  0.00000000E+00
  0.00000000E+00  0.00000000E+00  0.00000000E+00
  0.00000000E+00  0.00000000E+00  0.00000000E+00
  0.00000000E+00  0.00000000E+00  0.00000000E+00
  0.00000000E+00  0.00000000E+00  0.00000000E+00
  0.00000000E+00  0.00000000E+00  0.00000000E+00
  0.00000000E+00  0.00000000E+00  0.00000000E+00
  0.00000000E+00  0.00000000E+00  0.00000000E+00
  0.00000000E+00  0.00000000E+00  0.00000000E+00
  0.00000000E+00  0.00000000E+00  0.00000000E+00
  0.00000000E+00  0.00000000E+00  0.00000000E+00
  0.00000000E+00  0.00000000E+00  0.00000000E+00
  0.00000000E+00  0.00000000E+00  0.00000000E+00
  0.00000000E+00  0.00000000E+00  0.00000000E+00
  0.00000000E+00  0.00000000E+00  0.00000000E+00
  0.00000000E+00  0.00000000E+00  0.00000000E+00
  0.00000000E+00  0.00000000E+00  0.00000000E+00
  0.00000000E+00  0.00000000E+00  0.00000000E+00
  0.00000000E+00  0.00000000E+00  0.00000000E+00
  0.00000000E+00  0.00000000E+00  0.00000000E+00
  0.00000000E+00  0.00000000E+00  0.00000000E+00
  0.00000000E+00  0.00000000E+00  0.00000000E+00
  0.00000000E+00  0.00000000E+00  0.00000000E+00
  0.00000000E+00  0.00000000E+00  0.00000000E+00
  0.00000000E+00  0.00000000E+00  0.00000000E+00
  0.00000000E+00  0.00000000E+00  0.00000000E+00
  0.00000000E+00  0.00000000E+00  0.00000000E+00
  0.00000000E+00  0.00000000E+00  0.00000000E+00
  0.00000000E+00  0.00000000E+00  0.00000000E+00
  0.00000000E+00  0.00000000E+00  0.00000000E+00
  0.00000000E+00  0.00000000E+00  0.00000000E+00
  0.00000000E+00  0.00000000E+00  0.00000000E+00
  0.00000000E+00  0.00000000E+00  0.00000000E+00
  0.00000000E+00  0.00000000E+00  0.00000000E+00
  0.00000000E+00  0.00000000E+00  0.00000000E+00
  0.00000000E+00  0.00000000E+00  0.00000000E+00
  0.00000000E+00  0.00000000E+00  0.00000000E+00
  0.00000000E+00  0.00000000E+00  0.00000000E+00
  0.00000000E+00  0.00000000E+00  0.00000000E+00
  0.00000000E+00  0.00000000E+00  0.00000000E+00
  0.00000000E+00  0.00000000E+00  0.00000000E+00
  0.00000000E+00  0.00000000E+00  0.00000000E+00
  0.00000000E+00  0.00000000E+00  0.00000000E+00
  0.00000000E+00  0.00000000E+00  0.00000000E+00
  0.00000000E+00  0.00000000E+00  0.00000000E+00
  0.00000000E+00  0.00000000E+00  0.00000000E+00
  0.00000000E+00  0.00000000E+00  0.00000000E+00
  0.00000000E+00  0.00000000E+00  0.00000000E+00
  0.00000000E+00  0.00000000E+00  0.00000000E+00
  0.00000000E+00  0.00000000E+00  0.00000000E+00
  0.00000000E+00  0.00000000E+00  0.00000000E+00
  0.00000000E+00  0.00000000E+00  0.00000000E+00
  0.00000000E+00  0.00000000E+00  0.00000000E+00
  0.00000000E+00  0.00000000E+00  0.00000000E+00
  0.00000000E+00  0.00000000E+00  0.00000000E+00
  0.00000000E+00  0.00000000E+00  0.00000000E+00
  0.00000000E+00  0.00000000E+00  0.00000000E+00
  0.00000000E+00  0.00000000E+00  0.00000000E+00
  0.00000000E+00  0.00000000E+00  0.00000000E+00
  0.00000000E+00  0.00000000E+00  0.00000000E+00
  0.00000000E+00  0.00000000E+00  0.00000000E+00
  0.00000000E+00  0.00000000E+00  0.00000000E+00
  0.00000000E+00  0.00000000E+00  0.00000000E+00
  0.00000000E+00  0.00000000E+00  0.00000000E+00
  0.00000000E+00  0.00000000E+00  0.00000000E+00
  0.00000000E+00  0.00000000E+00  0.00000000E+00
  0.00000000E+00  0.00000000E+00  0.00000000E+00
  0.00000000E+00  0.00000000E+00  0.00000000E+00
  0.00000000E+00  0.00000000E+00  0.00000000E+00
  0.00000000E+00  0.00000000E+00  0.00000000E+00
  0.00000000E+00  0.00000000E+00  0.00000000E+00
  0.00000000E+00  0.00000000E+00  0.00000000E+00
  0.00000000E+00  0.00000000E+00  0.00000000E+00
  0.00000000E+00  0.00000000E+00  0.00000000E+00
  0.00000000E+00  0.00000000E+00  0.00000000E+00
  0.00000000E+00  0.00000000E+00  0.00000000E+00
  0.00000000E+00  0.00000000E+00  0.00000000E+00
  0.00000000E+00  0.00000000E+00  0.00000000E+00
  0.00000000E+00  0.00000000E+00  0.00000000E+00
  0.00000000E+00  0.00000000E+00  0.00000000E+00
  0.00000000E+00  0.00000000E+00  0.00000000E+00
  0.00000000E+00  0.00000000E+00  0.00000000E+00
  0.00000000E+00  0.00000000E+00  0.00000000E+00
  0.00000000E+00  0.00000000E+00  0.00000000E+00
  0.00000000E+00  0.00000000E+00  0.00000000E+00
  0.00000000E+00  0.00000000E+00  0.00000000E+00
  0.00000000E+00  0.00000000E+00  0.00000000E+00
  0.00000000E+00  0.00000000E+00  0.00000000E+00
