# Supplementary material for: CO2 induced phase transitions in diamine-appended metal–organic frameworks
Source: Chem Sci. 2015 Jun 17;6(9):5177–85. doi: 10.1039/c5sc01828e (PMC5500831; doi:10.1039/c5sc01828e)
Supplement: Supplementary file 1 [file SC-006-C5SC01828E-s001.zip › coordinates/m06l-mg.vasp]

1                                       
   1.00000000000000     
    21.4415405604373923   -0.4807920503211353    0.1860289489133743
   -10.4771717864067320   19.1390877104998758   -0.0340688702175544
    -0.0523208393069772   -0.0383108174675149    6.9377879797886566
   Mg   H    O    N    C 
     6    70    20    12    57
Direct
  0.6360169825281534  0.2214191479255123  0.0856760818970242
  0.7485466131089914  0.2822787475848269  0.7513740055828186
  0.6894227306167902  0.3339492120446190  0.4198926386866952
  0.3059447220952101  0.5629374803754038  0.7843606187043644
  0.3701058966309427  0.6724438555366525  0.1210305855356429
  0.4225557685495145  0.6137013566138361  0.4579292313563446
  0.6632979187683558  0.6673720023225400  0.0175938516996395
  0.5802743292238528  0.5935058256310060  0.0885794723711535
  0.5394473160111904  0.3724788124147428  0.7136916565194665
  0.6597967840948812  0.0731227335458403  0.0748587291763832
  0.6078306034193968  0.9533618522115487  0.9339977063741208
  0.5912624216854316  0.0354156665081118  0.3853958625197959
  0.0231956565393918  0.5262216805311518  0.5947014501773591
  0.9024668905415637  0.4567672631016686  0.7376375493697389
  0.9396371036599269  0.4224980970595014  0.0506402734232874
  0.4429914953095898  0.3602477085373145  0.2666686056524338
  0.5142873491995117  0.3105838237536351  0.4062112194322442
  0.4570389466729195  0.4656776991965533  0.1549627285516469
  0.0331034929615643  0.5310320550211723  0.9383387332204021
  0.6094365927937211  0.9443962325155708  0.2790201589267427
  0.1186522842295525  0.5176253047729121  0.4868646489030068
  0.5470136884971336  0.8244927328702212  0.1392394729277283
  0.3827146454224506  0.4320110923478123  0.4694752560163272
  0.4312246454253506  0.3604710755560632  0.6108252605998646
  0.5028066944284735  0.8593842734907620  0.8190613857426744
  0.7924297089392205  0.5534566522923016  0.2192983164443986
  0.8262959477045466  0.4941988579307363  0.2071190481194629
  0.7202963133748608  0.4125011210724215  0.0005288830575858
  0.6898896983013202  0.4741746408785125  0.0038471852152563
  0.8102831355401999  0.5553250088157894  0.8443744489198961
  0.5425720624979322  0.5587104024201730  0.7536852847273438
  0.6276208162993276  0.5667680410614924  0.7893684113701247
  0.5532385045702531  0.6772745166432865  0.1175562816582765
  0.8164291557695121  0.4841012372767804  0.8092728609663505
  0.6831287047666985  0.4558940362307249  0.3643988861881436
  0.4119039674850347  0.9222078104957434  0.9397690577764894
  0.3475583772549684  0.9245776858900098  0.0601118687983926
  0.2710292172520864  0.7961249309829976  0.0219263325748419
  0.3455748711182402  0.7966638237952468  0.9110173592741267
  0.4168350525911353  0.8433590719727155  0.2167479568290094
  0.3417897213989928  0.8422203888575264  0.3283148311229891
  0.9074660558063214  0.2281296093794462  0.5170891860241122
  0.8892054765982307  0.2905148861384766  0.4065259978175783
  0.7667946800699491  0.1986796066078944  0.3238094633044761
  0.7748206466812521  0.1349646359695670  0.4628710226831934
  0.7915410431620947  0.1336977744285175  0.1060467405346573
  0.1550351341097330  0.4248000852838972  0.3950839380543188
  0.1412743560034045  0.3445052449418267  0.3689705332911831
  0.2662520875065225  0.4739481286440345  0.2181473708816514
  0.2519384304155358  0.3877027534321968  0.1882379342056813
  0.1494015569234536  0.4362543818751618  0.0311522066975684
  0.1433091321132580  0.3532237860116842  0.9895794194615182
  0.2636963016975485  0.4215464346821797  0.8378610673852560
  0.4100646069725700  0.0448617637489254  0.5498987468417390
  0.4953169223290677  0.0683965730238705  0.5515062596959406
  0.4322719569479537  0.1468490133354997  0.3682187786114730
  0.5251435545103533  0.1794457601152362  0.3898597164667358
  0.4166816874797214  0.0565700698839984  0.1391124812396757
  0.5002272357667344  0.0635276939853603  0.2025048851446042
  0.8600118473868165  0.1401488109348002  0.2261440296126982
  0.4911124354141607  0.1787184444763910  0.0084186942656592
  0.1556990861293740  0.5875279456483690  0.8001531188700148
  0.8774840707059943  0.2966773884251444  0.7424141422877060
  0.2759172516414391  0.7133306205336444  0.2655570168101010
  0.3438483649107738  0.7378653706541513  0.4104349185576446
  0.5312464184527217  0.6597661483075620  0.8760868801943673
  0.7527483624481682  0.4743295357995790  0.4975013845867102
  0.8244199696246206  0.2125127651258807  0.7666813528438824
  0.4993539655013495  0.1195320462723901  0.8897624278070541
  0.2025675857119982  0.4270102579520422  0.7169097085673523
  0.6927687035877159  0.6304513933180091  0.4109340412370853
  0.7265586111464359  0.7190938492868372  0.4874287109220921
  0.7301363750752529  0.6571320881313872  0.6460932525470549
  0.5908591923376146  0.7832454224112848  0.9314802102755476
  0.6623368465965652  0.7780820811603674  0.0489824887920330
  0.6473087806097678  0.7614306332979980  0.7938304456443001
  0.6047736928239796  0.6959514056944597  0.3555724052490861
  0.5191211749008714  0.6421398108568972  0.5906503197127760
  0.3675735195048668  0.5287190446112473  0.6413852502287023
  0.3892856109974599  0.6625796246748431  0.6653721346267714
  0.4378221507683197  0.5607012682852581  0.2298699554977512
  0.4565806529441440  0.7082296351410741  0.3105619611638080
  0.3189820396823819  0.5964110922797846  0.3340829862914294
  0.4261790580729629  0.7421187772597954  0.9066116182608300
  0.2726184817805868  0.6128367231251681  0.9774438615906140
  0.3847822051392051  0.5900953019576596  0.9977132848700954
  0.2367272425818304  0.5530690467376367  0.5712722952137079
  0.6063263047891423  0.2871575067905868  0.2257651328817332
  0.7387417717052258  0.3059599167780069  0.2046914547199790
  0.6285492958580327  0.3435569519826056  0.6318234827626594
  0.6872393605723840  0.1877699784633296  0.8962248081472663
  0.6613732754688942  0.2952159981693097  0.8672395380833021
  0.6261046802303097  0.1525794491189734  0.3006645878562640
  0.7856059448431038  0.3659510250521306  0.5630108750807540
  0.6720096072713057  0.2330283817413893  0.5376438716375784
  0.8202921131138509  0.3379598565641346  0.9678431728046581
  0.7295484570481857  0.4533639261846896  0.3650492545269056
  0.7808344579370268  0.5015912250449640  0.8306345688398178
  0.6276578728323760  0.6460368362309112  0.6168413592857728
  0.5719631726316822  0.6794916377827422 -0.0219542450120319
  0.3573826708936198  0.8971513625975590  0.9568105386309098
  0.3309776220770182  0.7402276905166472  0.2698445774663574
  0.8366307333794790  0.2536229503081284  0.6749410050539589
  0.8335250567462232  0.1665943154894098  0.1925144403349673
  0.1806963796296509  0.3962895625547119  0.3805144882258028
  0.2304513455822396  0.4425097019298783  0.8456650627280679
  0.4607784509063672  0.0877838365399582  0.5497554930972354
  0.5119230880863699  0.1456584176595934  0.0206522651429670
  0.6572781666664411  0.1237607062906911  0.8114702710164171
  0.5712050602974673  0.3275028651354842  0.9386597977987039
  0.5313460664497225  0.3574538849878739  0.8642452586605625
  0.4856135550818342  0.3710282923215089  0.9775341577106590
  0.6150504374942609  0.9969744940165874  0.8436046376079598
  0.6449891061268664  0.0642239693412916  0.9234219599363934
  0.6224835281356981  0.3211581092145462  0.8042968459709747
  0.8502950235289291  0.4011506042300285  0.4765636964423681
  0.6376534998746965  0.1118463721372102  0.6113769569937045
  0.6067436578367453  0.0425964470994477  0.5360099717728929
  0.5949177748643740  0.9843114805139265  0.6467798277445772
  0.9790118111906528  0.4885558676656869  0.5053882652188953
  0.9109128705829533  0.4501287349184022  0.5863056890915257
  0.6458482409223089  0.1689477228677212  0.4760444207093392
  0.5671058737529174  0.3120917794546632  0.1410179017016594
  0.8622632651202130  0.3930588883005429  0.2764305887580532
  0.9324552205976329  0.4321770249307600  0.2000944310401306
  0.9917670512126305  0.4802812198746211  0.3092379334527956
  0.4795122401381951  0.3524512102071803  0.1750075661657568
  0.5189502858879612  0.3240834375787061  0.2543751280806721
  0.8040856488180413  0.3428425719608050  0.1426085366442540
  0.2077270729289406  0.5844810038897350  0.0619861669796816
  0.4122490395301225  0.4977945892940491  0.9291343810895013
  0.4400647393953925  0.4564449463587967  0.0054537641876816
  0.4492515345025282  0.4078337382530483  0.8952232054100161
  0.0779804873430538  0.5395890847582805  0.0290766462945240
  0.1466923770225033  0.5717510767318853  0.9504867232533210
  0.4110324486095335  0.5518103836390122  0.0603653064671947
  0.4899470662048765  0.7718177413546484  0.3974993530490380
  0.1960748163135638  0.5657737777350168  0.2622973466616257
  0.1254231018739587  0.5331921681779618  0.3367532253196054
  0.0653566016489588  0.5185280344290538  0.2249928236694898
  0.5726595964977080  0.9000284084658896  0.3680569829598524
  0.5383341758071093  0.8325163859938343  0.2889697449662641
  0.2541175376586022  0.5727263992493599  0.3968157767207837
  0.3926208897698758  0.4906681459476941  0.7282376704801355
  0.4792405322333892  0.7833988923983283  0.5960215068474577
  0.5145910065405834  0.8528944550778484  0.6709296026313997
  0.5611418379369539  0.9121176228766115  0.5621029117435883
  0.4271072338299776  0.3993156127236870  0.6997033770820624
  0.3996451538648580  0.4390661503628724  0.6192942580870566
  0.4289943438049918  0.7260610043729884  0.7300621007139100
  0.7770594843077769  0.4974624914463066  0.2027263253021843
  0.7379886505403426  0.4686530317509147  0.0082637881545414
  0.5991451921977538  0.5966474701446011  0.7798015796920029
  0.3300355050884153  0.8229761753624198  0.0197404792308219
  0.3580198480163042  0.8164087131363673  0.2184411986850007
  0.8650951590936125  0.2413246263606812  0.4887149437896737
  0.8045295423624880  0.1819159907311341  0.3704785148509671
  0.2246217549018488  0.4187085092123048  0.2005191344036791
  0.1810168504755684  0.4098071789080057  0.0143461191161695
  0.4735025732193462  0.1312234126052452  0.3727760739172708
  0.4726468184406397  0.0936359425815406  0.1807854837799582
  0.6981580859503896  0.6642065313009758  0.5353393544772048
  0.6225412122644267  0.7568085202361955  0.9338575284936719
  0.5817522513153786  0.6622683655872923  0.5118975437146039
  0.6071878850373807  0.6331171915882767  0.9764838078408523
 
  0.00000000E+00  0.00000000E+00  0.00000000E+00
  0.00000000E+00  0.00000000E+00  0.00000000E+00
  0.00000000E+00  0.00000000E+00  0.00000000E+00
  0.00000000E+00  0.00000000E+00  0.00000000E+00
  0.00000000E+00  0.00000000E+00  0.00000000E+00
  0.00000000E+00  0.00000000E+00  0.00000000E+00
  0.00000000E+00  0.00000000E+00  0.00000000E+00
  0.00000000E+00  0.00000000E+00  0.00000000E+00
  0.00000000E+00  0.00000000E+00  0.00000000E+00
  0.00000000E+00  0.00000000E+00  0.00000000E+00
  0.00000000E+00  0.00000000E+00  0.00000000E+00
  0.00000000E+00  0.00000000E+00  0.00000000E+00
  0.00000000E+00  0.00000000E+00  0.00000000E+00
  0.00000000E+00  0.00000000E+00  0.00000000E+00
  0.00000000E+00  0.00000000E+00  0.00000000E+00
  0.00000000E+00  0.00000000E+00  0.00000000E+00
  0.00000000E+00  0.00000000E+00  0.00000000E+00
  0.00000000E+00  0.00000000E+00  0.00000000E+00
  0.00000000E+00  0.00000000E+00  0.00000000E+00
  0.00000000E+00  0.00000000E+00  0.00000000E+00
  0.00000000E+00  0.00000000E+00  0.00000000E+00
  0.00000000E+00  0.00000000E+00  0.00000000E+00
  0.00000000E+00  0.00000000E+00  0.00000000E+00
  0.00000000E+00  0.00000000E+00  0.00000000E+00
  0.00000000E+00  0.00000000E+00  0.00000000E+00
  0.00000000E+00  0.00000000E+00  0.00000000E+00
  0.00000000E+00  0.00000000E+00  0.00000000E+00
  0.00000000E+00  0.00000000E+00  0.00000000E+00
  0.00000000E+00  0.00000000E+00  0.00000000E+00
  0.00000000E+00  0.00000000E+00  0.00000000E+00
  0.00000000E+00  0.00000000E+00  0.00000000E+00
  0.00000000E+00  0.00000000E+00  0.00000000E+00
  0.00000000E+00  0.00000000E+00  0.00000000E+00
  0.00000000E+00  0.00000000E+00  0.00000000E+00
  0.00000000E+00  0.00000000E+00  0.00000000E+00
  0.00000000E+00  0.00000000E+00  0.00000000E+00
  0.00000000E+00  0.00000000E+00  0.00000000E+00
  0.00000000E+00  0.00000000E+00  0.00000000E+00
  0.00000000E+00  0.00000000E+00  0.00000000E+00
  0.00000000E+00  0.00000000E+00  0.00000000E+00
  0.00000000E+00  0.00000000E+00  0.00000000E+00
  0.00000000E+00  0.00000000E+00  0.00000000E+00
  0.00000000E+00  0.00000000E+00  0.00000000E+00
  0.00000000E+00  0.00000000E+00  0.00000000E+00
  0.00000000E+00  0.00000000E+00  0.00000000E+00
  0.00000000E+00  0.00000000E+00  0.00000000E+00
  0.00000000E+00  0.00000000E+00  0.00000000E+00
  0.00000000E+00  0.00000000E+00  0.00000000E+00
  0.00000000E+00  0.00000000E+00  0.00000000E+00
  0.00000000E+00  0.00000000E+00  0.00000000E+00
  0.00000000E+00  0.00000000E+00  0.00000000E+00
  0.00000000E+00  0.00000000E+00  0.00000000E+00
  0.00000000E+00  0.00000000E+00  0.00000000E+00
  0.00000000E+00  0.00000000E+00  0.00000000E+00
  0.00000000E+00  0.00000000E+00  0.00000000E+00
  0.00000000E+00  0.00000000E+00  0.00000000E+00
  0.00000000E+00  0.00000000E+00  0.00000000E+00
  0.00000000E+00  0.00000000E+00  0.00000000E+00
  0.00000000E+00  0.00000000E+00  0.00000000E+00
  0.00000000E+00  0.00000000E+00  0.00000000E+00
  0.00000000E+00  0.00000000E+00  0.00000000E+00
  0.00000000E+00  0.00000000E+00  0.00000000E+00
  0.00000000E+00  0.00000000E+00  0.00000000E+00
  0.00000000E+00  0.00000000E+00  0.00000000E+00
  0.00000000E+00  0.00000000E+00  0.00000000E+00
  0.00000000E+00  0.00000000E+00  0.00000000E+00
  0.00000000E+00  0.00000000E+00  0.00000000E+00
  0.00000000E+00  0.00000000E+00  0.00000000E+00
  0.00000000E+00  0.00000000E+00  0.00000000E+00
  0.00000000E+00  0.00000000E+00  0.00000000E+00
  0.00000000E+00  0.00000000E+00  0.00000000E+00
  0.00000000E+00  0.00000000E+00  0.00000000E+00
  0.00000000E+00  0.00000000E+00  0.00000000E+00
  0.00000000E+00  0.00000000E+00  0.00000000E+00
  0.00000000E+00  0.00000000E+00  0.00000000E+00
  0.00000000E+00  0.00000000E+00  0.00000000E+00
  0.00000000E+00  0.00000000E+00  0.00000000E+00
  0.00000000E+00  0.00000000E+00  0.00000000E+00
  0.00000000E+00  0.00000000E+00  0.00000000E+00
  0.00000000E+00  0.00000000E+00  0.00000000E+00
  0.00000000E+00  0.00000000E+00  0.00000000E+00
  0.00000000E+00  0.00000000E+00  0.00000000E+00
  0.00000000E+00  0.00000000E+00  0.00000000E+00
  0.00000000E+00  0.00000000E+00  0.00000000E+00
  0.00000000E+00  0.00000000E+00  0.00000000E+00
  0.00000000E+00  0.00000000E+00  0.00000000E+00
  0.00000000E+00  0.00000000E+00  0.00000000E+00
  0.00000000E+00  0.00000000E+00  0.00000000E+00
  0.00000000E+00  0.00000000E+00  0.00000000E+00
  0.00000000E+00  0.00000000E+00  0.00000000E+00
  0.00000000E+00  0.00000000E+00  0.00000000E+00
  0.00000000E+00  0.00000000E+00  0.00000000E+00
  0.00000000E+00  0.00000000E+00  0.00000000E+00
  0.00000000E+00  0.00000000E+00  0.00000000E+00
  0.00000000E+00  0.00000000E+00  0.00000000E+00
  0.00000000E+00  0.00000000E+00  0.00000000E+00
  0.00000000E+00  0.00000000E+00  0.00000000E+00
  0.00000000E+00  0.00000000E+00  0.00000000E+00
  0.00000000E+00  0.00000000E+00  0.00000000E+00
  0.00000000E+00  0.00000000E+00  0.00000000E+00
  0.00000000E+00  0.00000000E+00  0.00000000E+00
  0.00000000E+00  0.00000000E+00  0.00000000E+00
  0.00000000E+00  0.00000000E+00  0.00000000E+00
  0.00000000E+00  0.00000000E+00  0.00000000E+00
  0.00000000E+00  0.00000000E+00  0.00000000E+00
  0.00000000E+00  0.00000000E+00  0.00000000E+00
  0.00000000E+00  0.00000000E+00  0.00000000E+00
  0.00000000E+00  0.00000000E+00  0.00000000E+00
  0.00000000E+00  0.00000000E+00  0.00000000E+00
  0.00000000E+00  0.00000000E+00  0.00000000E+00
  0.00000000E+00  0.00000000E+00  0.00000000E+00
  0.00000000E+00  0.00000000E+00  0.00000000E+00
  0.00000000E+00  0.00000000E+00  0.00000000E+00
  0.00000000E+00  0.00000000E+00  0.00000000E+00
  0.00000000E+00  0.00000000E+00  0.00000000E+00
  0.00000000E+00  0.00000000E+00  0.00000000E+00
  0.00000000E+00  0.00000000E+00  0.00000000E+00
  0.00000000E+00  0.00000000E+00  0.00000000E+00
  0.00000000E+00  0.00000000E+00  0.00000000E+00
  0.00000000E+00  0.00000000E+00  0.00000000E+00
  0.00000000E+00  0.00000000E+00  0.00000000E+00
  0.00000000E+00  0.00000000E+00  0.00000000E+00
  0.00000000E+00  0.00000000E+00  0.00000000E+00
  0.00000000E+00  0.00000000E+00  0.00000000E+00
  0.00000000E+00  0.00000000E+00  0.00000000E+00
  0.00000000E+00  0.00000000E+00  0.00000000E+00
  0.00000000E+00  0.00000000E+00  0.00000000E+00
  0.00000000E+00  0.00000000E+00  0.00000000E+00
  0.00000000E+00  0.00000000E+00  0.00000000E+00
  0.00000000E+00  0.00000000E+00  0.00000000E+00
  0.00000000E+00  0.00000000E+00  0.00000000E+00
  0.00000000E+00  0.00000000E+00  0.00000000E+00
  0.00000000E+00  0.00000000E+00  0.00000000E+00
  0.00000000E+00  0.00000000E+00  0.00000000E+00
  0.00000000E+00  0.00000000E+00  0.00000000E+00
  0.00000000E+00  0.00000000E+00  0.00000000E+00
  0.00000000E+00  0.00000000E+00  0.00000000E+00
  0.00000000E+00  0.00000000E+00  0.00000000E+00
  0.00000000E+00  0.00000000E+00  0.00000000E+00
  0.00000000E+00  0.00000000E+00  0.00000000E+00
  0.00000000E+00  0.00000000E+00  0.00000000E+00
  0.00000000E+00  0.00000000E+00  0.00000000E+00
  0.00000000E+00  0.00000000E+00  0.00000000E+00
  0.00000000E+00  0.00000000E+00  0.00000000E+00
  0.00000000E+00  0.00000000E+00  0.00000000E+00
  0.00000000E+00  0.00000000E+00  0.00000000E+00
  0.00000000E+00  0.00000000E+00  0.00000000E+00
  0.00000000E+00  0.00000000E+00  0.00000000E+00
  0.00000000E+00  0.00000000E+00  0.00000000E+00
  0.00000000E+00  0.00000000E+00  0.00000000E+00
  0.00000000E+00  0.00000000E+00  0.00000000E+00
  0.00000000E+00  0.00000000E+00  0.00000000E+00
  0.00000000E+00  0.00000000E+00  0.00000000E+00
  0.00000000E+00  0.00000000E+00  0.00000000E+00
  0.00000000E+00  0.00000000E+00  0.00000000E+00
  0.00000000E+00  0.00000000E+00  0.00000000E+00
  0.00000000E+00  0.00000000E+00  0.00000000E+00
  0.00000000E+00  0.00000000E+00  0.00000000E+00
  0.00000000E+00  0.00000000E+00  0.00000000E+00
  0.00000000E+00  0.00000000E+00  0.00000000E+00
  0.00000000E+00  0.00000000E+00  0.00000000E+00
  0.00000000E+00  0.00000000E+00  0.00000000E+00
  0.00000000E+00  0.00000000E+00  0.00000000E+00
  0.00000000E+00  0.00000000E+00  0.00000000E+00
  0.00000000E+00  0.00000000E+00  0.00000000E+00
