# Supplementary material for: CO2 induced phase transitions in diamine-appended metal–organic frameworks
Source: Chem Sci. 2015 Jun 17;6(9):5177–85. doi: 10.1039/c5sc01828e (PMC5500831; doi:10.1039/c5sc01828e)
Supplement: Supplementary file 1 [file SC-006-C5SC01828E-s001.zip › coordinates/m06l-mn.vasp]

1                                       
   1.00000000000000     
    21.6978117802666546   -0.5772909987180279    0.0886553672588181
   -10.6817025921898114   19.4633540859281915    0.0158073335553270
    -0.0842864107572411   -0.0383761015041012    6.9766539548019377
   Mn   H    O    N    C 
     6    70    20    12    57
Direct
  0.6315364944995562  0.2183468229829195  0.0782961991190567
  0.7491466396615235  0.2815412056065579  0.7460335972068722
  0.6898869553658129  0.3384207489606949  0.4185821235791600
  0.3078601237983222  0.5609981982717157  0.7765689701857122
  0.3683819669625075  0.6744502457088213  0.1111063026497416
  0.4258824253998376  0.6141572680618089  0.4493094630708552
  0.6682446195894995  0.6654328442235086  0.0226710400758892
  0.5846098867581272  0.5959143879733753  0.1000212771975450
  0.5375465471339310  0.3737039305113548  0.7112124675718690
  0.6561293596112180  0.0702512271211553  0.0675092623328346
  0.6025759949846715  0.9520722764118236  0.9271726690725995
  0.5888500053976155  0.0335761909214004  0.3792639416917115
  0.0264151649952019  0.5248556300571336  0.5924507933105617
  0.9065549074892904  0.4580951436718401  0.7342841565369300
  0.9411776164327098  0.4221582975388510  0.0516337907080801
  0.4459995627869956  0.3656564612822807  0.2621040668103938
  0.5141759186342174  0.3145488968935465  0.4017448773190221
  0.4589707806107061  0.4676530575134454  0.1453810084014239
  0.0321443198858992  0.5272301576712627  0.9383595874666600
  0.6062230374761831  0.9449018084214748  0.2729326999594301
  0.1195551429107788  0.5157003005498018  0.4838121528972549
  0.5467773591998096  0.8262338529958126  0.1358093988842639
  0.3841195874427529  0.4322640167224018  0.4625008008436278
  0.4343408733568371  0.3644710616247096  0.6049314432867374
  0.4996766173770181  0.8605183860752299  0.8077935087167211
  0.7945860154287262  0.5550317787592145  0.2219017337302759
  0.8260958770492507  0.4951890386872932  0.2157474266579309
  0.7199045786832670  0.4144937261645545  0.0099376856092445
  0.6913139539605003  0.4760584268592188  0.0104732648535206
  0.8097553772777842  0.5548632017761871  0.8521975213200847
  0.5411658744807694  0.5642250483275311  0.7680715911875499
  0.6212260900796055  0.5631415940798081  0.8009771710710933
  0.5720137809553261  0.6859684376630028  0.1449043646682414
  0.8168053067893107  0.4853323697827030  0.8226670296118287
  0.6855546712881297  0.4609798760560909  0.3713821409942701
  0.3981513779805420  0.9215205953276294  0.9596971066212335
  0.3303958047401515  0.9152877996875241  0.0772656557476883
  0.2644428256211065  0.7891671776254296  0.0294565150031507
  0.3410263861216667  0.7978510711867740  0.9165294549657711
  0.4108058429899737  0.8412519056601001  0.2206814957740336
  0.3367742579773591  0.8386859618748195  0.3350158436683102
  0.9095094862955857  0.2287651813948003  0.5329948808623506
  0.8873219864674949  0.2864905330074783  0.4168947377398728
  0.7684783360756386  0.1906856804475091  0.3309824828386584
  0.7789849839896501  0.1319153120570940  0.4810437282081850
  0.7999395116937715  0.1256513875897791  0.1334066441728677
  0.1525778313157161  0.4225639395715979  0.3719422248075180
  0.1410227951491275  0.3443592314097033  0.3479513659176287
  0.2654161517644599  0.4734391286098713  0.2051496176729150
  0.2505759232688906  0.3883891364611568  0.1728968868726252
  0.1502483026053411  0.4369784162112872  0.0117856116025604
  0.1465123041134428  0.3568709347359613  0.9632822309419814
  0.2645673482452072  0.4253400963765466  0.8203960940385185
  0.4118236527262156  0.0502605498797861  0.5476583090406533
  0.4961005104317111  0.0731384066742918  0.5498151198214990
  0.4350251976973892  0.1514079779656027  0.3660331207357782
  0.5266512503669332  0.1814639522798338  0.3840375871548228
  0.4143863833993767  0.0585174741480385  0.1444253302870553
  0.4981864898744761  0.0663929027931710  0.2014411961833207
  0.8703477361402536  0.1424255112349246  0.2609755459963504
  0.4872851079991117  0.1785225619038733  0.0046211850998621
  0.1528710707884705  0.5819807232654364  0.7979835789816541
  0.8770081528269641  0.2914725750166204  0.7565415946922203
  0.2719378717097730  0.7112866773809297  0.2681217999820339
  0.3402512309854407  0.7359327954536113  0.4120205188549979
  0.5359491993239405  0.6640569548546573  0.9177941342133499
  0.7550063221557550  0.4782455751005297  0.5043120456939194
  0.8209758715064785  0.2083281452739336  0.7723633992654180
  0.4949330613776547  0.1195040795548076  0.8879949473067895
  0.2044124893984670  0.4328746993359841  0.7030466298540264
  0.6966750938754964  0.6310845602614313  0.4364328959665904
  0.7292238583587763  0.7179549451524903  0.5160996346514209
  0.7292416290733243  0.6553491756823532  0.6754705752917657
  0.6080275518204479  0.7891039573833836  0.9764178967158273
  0.6825237813848187  0.7770014056876838  0.0117830653540669
  0.6393560719687658  0.7599573667221796  0.7817606182303614
  0.6119555693733507  0.6989541264586917  0.3715163201803126
  0.5242276044753599  0.6460063798011280  0.5983618919856226
  0.3645769365254455  0.5249779244570784  0.6343610725577525
  0.3871451486786699  0.6644066981098696  0.6592904002722428
  0.4457468461122451  0.5666417744200314  0.2053610952231905
  0.4583577381892797  0.7115603252787900  0.3057090142829920
  0.3177219907538255  0.5922526475119650  0.3241900821411985
  0.4278571878333511  0.7449960827752427  0.8969354367792411
  0.2688245451391419  0.6072855607145743  0.9661929736419383
  0.3745865051320371  0.5789570457647379  0.9919013367822770
  0.2388850228691389  0.5508423388254463  0.5663896280924481
  0.6033221547435135  0.2888891326992901  0.2205870297604798
  0.7419855005767659  0.3072042797120126  0.2041296717122112
  0.6229621342366523  0.3437000388856736  0.6297090750466421
  0.6838710660887949  0.1836552953519519  0.8879767064029459
  0.6586178584091068  0.2981586329510024  0.8638421774037501
  0.6272977627123323  0.1486718262588718  0.2931591792529929
  0.7897380001518767  0.3687907060316729  0.5595618716479996
  0.6652431454241035  0.2275594427693707  0.5325097317568818
  0.8230249312823374  0.3410033552079741  0.9685967928813377
  0.7311899031927217  0.4581586456534684  0.3728229453379341
  0.7809811276594004  0.5018338315361938  0.8399287046995043
  0.6288115470030152  0.6450020295205994  0.6295158165418901
  0.5819736595224911  0.6839970307841203 -0.0012625040331415
  0.3441024219053413  0.8923247331012817  0.9726896366712103
  0.3264924092322067  0.7388293806250387  0.2733590212614870
  0.8366784263059936  0.2503132855540176  0.6841944414280953
  0.8396027783859746  0.1626771382516105  0.2171087758314867
  0.1790862804301263  0.3957538794179675  0.3594395023434927
  0.2328395110518827  0.4471094702801824  0.8302336760929524
  0.4622487830420184  0.0924306714540801  0.5474289452270754
  0.5070982748412519  0.1455294936203193  0.0175811979257197
  0.6539023446347004  0.1202841712720781  0.8039520942741279
  0.5696756520373215  0.3301632344056242  0.9363403253169679
  0.5304447363624700  0.3597106402815891  0.8614682557607471
  0.4861157117653177  0.3738455453400161  0.9733524760756982
  0.6110372079917454  0.9954508182000542  0.8366873799717303
  0.6415691045850033  0.0617678612290852  0.9163688190701276
  0.6192088034009249  0.3229740662435664  0.8028981247341122
  0.8541222805089139  0.4027959698230427  0.4740363733740252
  0.6345671771678228  0.1088643065530859  0.6053297761974097
  0.6039668449024046  0.0406655041621936  0.5295882439374529
  0.5914246343064691  0.9830252043654500  0.6398888209268002
  0.9818712675014127  0.4880463906515486  0.5038972045003381
  0.9144088894367142  0.4510250993209572  0.5836708078984438
  0.6432173262437563  0.1650469179508056  0.4706644812639597
  0.5651487640152076  0.3144761919043773  0.1372516924606455
  0.8650048666401596  0.3934748438138946  0.2762170206564355
  0.9343928632752981  0.4318505961499791  0.2002944545595895
  0.9935788863608636  0.4792707267606633  0.3083536261057718
  0.4807669176280193  0.3564957741353985  0.1709830673494525
  0.5186609521043252  0.3274015816024082  0.2501751686469464
  0.8067130210986990  0.3442688954206841  0.1435492985977997
  0.2056232235461243  0.5789880581755051  0.0560662451869505
  0.4117147530349257  0.4964210791602350  0.9202135024322785
  0.4409592756772195  0.4574133631893063  0.9971403380962675
  0.4501870289446950  0.4098061978412488  0.8888815265170034
  0.0770676115330499  0.5359798432272216  0.0278211515653164
  0.1447010126232328  0.5668138384750353  0.9479994605507762
  0.4102270154315171  0.5492219626344393  0.0461037778491488
  0.4898268082997272  0.7743091579394943  0.3918817923611470
  0.1958241956377006  0.5616624220768556  0.2580167961657274
  0.1260369389416800  0.5306148902872300  0.3337645594579113
  0.0661075225081545  0.5163445738742126  0.2237763173923566
  0.5703464507118627  0.9009342766402066  0.3617888297059348
  0.5375826882546492  0.8342076839839448  0.2838479255364585
  0.2542897389983941  0.5693620595519107  0.3900074900198404
  0.3908445517537923  0.4880678331401229  0.7215677250293269
  0.4769354630227106  0.7847500168505013  0.5870724461872729
  0.5115501144277097  0.8535349319532335  0.6614291184908331
  0.5580503829738269  0.9121056160969691  0.5543660512006091
  0.4288363522157080  0.4015943670885986  0.6931738313029350
  0.4002318739718241  0.4394657935454722  0.6120742992946818
  0.4278228612309832  0.7278113340365062  0.7204668327070332
  0.7780181249329385  0.4994179569407167  0.2095033095026391
  0.7384740148487051  0.4700606745323117  0.0164724847678074
  0.5982707769676163  0.5972589524773523  0.7923587671052001
  0.3229269411950259  0.8198332502140950  0.0281932723953222
  0.3524657372539467  0.8137966523084363  0.2241294371751866
  0.8656718596368435  0.2387811101072712  0.5015990217730001
  0.8074463002022130  0.1774596084141347  0.3860147735942888
  0.2240162990500107  0.4192125237792097  0.1842601328290036
  0.1828242123470303  0.4125188957633338  0.9952667635175162
  0.4745602171581808  0.1345198992280907  0.3701112597933244
  0.4705472766128572  0.0956912666001884  0.1803391798877995
  0.7000185607490559  0.6634254279941073  0.5597636616084847
  0.6320383492828318  0.7582253236681618  0.9358666904562015
  0.5862612650764082  0.6641742998047739  0.5242595890342160
  0.6115525439021401  0.6343036123827517  0.9873168114246537
 
  0.00000000E+00  0.00000000E+00  0.00000000E+00
  0.00000000E+00  0.00000000E+00  0.00000000E+00
  0.00000000E+00  0.00000000E+00  0.00000000E+00
  0.00000000E+00  0.00000000E+00  0.00000000E+00
  0.00000000E+00  0.00000000E+00  0.00000000E+00
  0.00000000E+00  0.00000000E+00  0.00000000E+00
  0.00000000E+00  0.00000000E+00  0.00000000E+00
  0.00000000E+00  0.00000000E+00  0.00000000E+00
  0.00000000E+00  0.00000000E+00  0.00000000E+00
  0.00000000E+00  0.00000000E+00  0.00000000E+00
  0.00000000E+00  0.00000000E+00  0.00000000E+00
  0.00000000E+00  0.00000000E+00  0.00000000E+00
  0.00000000E+00  0.00000000E+00  0.00000000E+00
  0.00000000E+00  0.00000000E+00  0.00000000E+00
  0.00000000E+00  0.00000000E+00  0.00000000E+00
  0.00000000E+00  0.00000000E+00  0.00000000E+00
  0.00000000E+00  0.00000000E+00  0.00000000E+00
  0.00000000E+00  0.00000000E+00  0.00000000E+00
  0.00000000E+00  0.00000000E+00  0.00000000E+00
  0.00000000E+00  0.00000000E+00  0.00000000E+00
  0.00000000E+00  0.00000000E+00  0.00000000E+00
  0.00000000E+00  0.00000000E+00  0.00000000E+00
  0.00000000E+00  0.00000000E+00  0.00000000E+00
  0.00000000E+00  0.00000000E+00  0.00000000E+00
  0.00000000E+00  0.00000000E+00  0.00000000E+00
  0.00000000E+00  0.00000000E+00  0.00000000E+00
  0.00000000E+00  0.00000000E+00  0.00000000E+00
  0.00000000E+00  0.00000000E+00  0.00000000E+00
  0.00000000E+00  0.00000000E+00  0.00000000E+00
  0.00000000E+00  0.00000000E+00  0.00000000E+00
  0.00000000E+00  0.00000000E+00  0.00000000E+00
  0.00000000E+00  0.00000000E+00  0.00000000E+00
  0.00000000E+00  0.00000000E+00  0.00000000E+00
  0.00000000E+00  0.00000000E+00  0.00000000E+00
  0.00000000E+00  0.00000000E+00  0.00000000E+00
  0.00000000E+00  0.00000000E+00  0.00000000E+00
  0.00000000E+00  0.00000000E+00  0.00000000E+00
  0.00000000E+00  0.00000000E+00  0.00000000E+00
  0.00000000E+00  0.00000000E+00  0.00000000E+00
  0.00000000E+00  0.00000000E+00  0.00000000E+00
  0.00000000E+00  0.00000000E+00  0.00000000E+00
  0.00000000E+00  0.00000000E+00  0.00000000E+00
  0.00000000E+00  0.00000000E+00  0.00000000E+00
  0.00000000E+00  0.00000000E+00  0.00000000E+00
  0.00000000E+00  0.00000000E+00  0.00000000E+00
  0.00000000E+00  0.00000000E+00  0.00000000E+00
  0.00000000E+00  0.00000000E+00  0.00000000E+00
  0.00000000E+00  0.00000000E+00  0.00000000E+00
  0.00000000E+00  0.00000000E+00  0.00000000E+00
  0.00000000E+00  0.00000000E+00  0.00000000E+00
  0.00000000E+00  0.00000000E+00  0.00000000E+00
  0.00000000E+00  0.00000000E+00  0.00000000E+00
  0.00000000E+00  0.00000000E+00  0.00000000E+00
  0.00000000E+00  0.00000000E+00  0.00000000E+00
  0.00000000E+00  0.00000000E+00  0.00000000E+00
  0.00000000E+00  0.00000000E+00  0.00000000E+00
  0.00000000E+00  0.00000000E+00  0.00000000E+00
  0.00000000E+00  0.00000000E+00  0.00000000E+00
  0.00000000E+00  0.00000000E+00  0.00000000E+00
  0.00000000E+00  0.00000000E+00  0.00000000E+00
  0.00000000E+00  0.00000000E+00  0.00000000E+00
  0.00000000E+00  0.00000000E+00  0.00000000E+00
  0.00000000E+00  0.00000000E+00  0.00000000E+00
  0.00000000E+00  0.00000000E+00  0.00000000E+00
  0.00000000E+00  0.00000000E+00  0.00000000E+00
  0.00000000E+00  0.00000000E+00  0.00000000E+00
  0.00000000E+00  0.00000000E+00  0.00000000E+00
  0.00000000E+00  0.00000000E+00  0.00000000E+00
  0.00000000E+00  0.00000000E+00  0.00000000E+00
  0.00000000E+00  0.00000000E+00  0.00000000E+00
  0.00000000E+00  0.00000000E+00  0.00000000E+00
  0.00000000E+00  0.00000000E+00  0.00000000E+00
  0.00000000E+00  0.00000000E+00  0.00000000E+00
  0.00000000E+00  0.00000000E+00  0.00000000E+00
  0.00000000E+00  0.00000000E+00  0.00000000E+00
  0.00000000E+00  0.00000000E+00  0.00000000E+00
  0.00000000E+00  0.00000000E+00  0.00000000E+00
  0.00000000E+00  0.00000000E+00  0.00000000E+00
  0.00000000E+00  0.00000000E+00  0.00000000E+00
  0.00000000E+00  0.00000000E+00  0.00000000E+00
  0.00000000E+00  0.00000000E+00  0.00000000E+00
  0.00000000E+00  0.00000000E+00  0.00000000E+00
  0.00000000E+00  0.00000000E+00  0.00000000E+00
  0.00000000E+00  0.00000000E+00  0.00000000E+00
  0.00000000E+00  0.00000000E+00  0.00000000E+00
  0.00000000E+00  0.00000000E+00  0.00000000E+00
  0.00000000E+00  0.00000000E+00  0.00000000E+00
  0.00000000E+00  0.00000000E+00  0.00000000E+00
  0.00000000E+00  0.00000000E+00  0.00000000E+00
  0.00000000E+00  0.00000000E+00  0.00000000E+00
  0.00000000E+00  0.00000000E+00  0.00000000E+00
  0.00000000E+00  0.00000000E+00  0.00000000E+00
  0.00000000E+00  0.00000000E+00  0.00000000E+00
  0.00000000E+00  0.00000000E+00  0.00000000E+00
  0.00000000E+00  0.00000000E+00  0.00000000E+00
  0.00000000E+00  0.00000000E+00  0.00000000E+00
  0.00000000E+00  0.00000000E+00  0.00000000E+00
  0.00000000E+00  0.00000000E+00  0.00000000E+00
  0.00000000E+00  0.00000000E+00  0.00000000E+00
  0.00000000E+00  0.00000000E+00  0.00000000E+00
  0.00000000E+00  0.00000000E+00  0.00000000E+00
  0.00000000E+00  0.00000000E+00  0.00000000E+00
  0.00000000E+00  0.00000000E+00  0.00000000E+00
  0.00000000E+00  0.00000000E+00  0.00000000E+00
  0.00000000E+00  0.00000000E+00  0.00000000E+00
  0.00000000E+00  0.00000000E+00  0.00000000E+00
  0.00000000E+00  0.00000000E+00  0.00000000E+00
  0.00000000E+00  0.00000000E+00  0.00000000E+00
  0.00000000E+00  0.00000000E+00  0.00000000E+00
  0.00000000E+00  0.00000000E+00  0.00000000E+00
  0.00000000E+00  0.00000000E+00  0.00000000E+00
  0.00000000E+00  0.00000000E+00  0.00000000E+00
  0.00000000E+00  0.00000000E+00  0.00000000E+00
  0.00000000E+00  0.00000000E+00  0.00000000E+00
  0.00000000E+00  0.00000000E+00  0.00000000E+00
  0.00000000E+00  0.00000000E+00  0.00000000E+00
  0.00000000E+00  0.00000000E+00  0.00000000E+00
  0.00000000E+00  0.00000000E+00  0.00000000E+00
  0.00000000E+00  0.00000000E+00  0.00000000E+00
  0.00000000E+00  0.00000000E+00  0.00000000E+00
  0.00000000E+00  0.00000000E+00  0.00000000E+00
  0.00000000E+00  0.00000000E+00  0.00000000E+00
  0.00000000E+00  0.00000000E+00  0.00000000E+00
  0.00000000E+00  0.00000000E+00  0.00000000E+00
  0.00000000E+00  0.00000000E+00  0.00000000E+00
  0.00000000E+00  0.00000000E+00  0.00000000E+00
  0.00000000E+00  0.00000000E+00  0.00000000E+00
  0.00000000E+00  0.00000000E+00  0.00000000E+00
  0.00000000E+00  0.00000000E+00  0.00000000E+00
  0.00000000E+00  0.00000000E+00  0.00000000E+00
  0.00000000E+00  0.00000000E+00  0.00000000E+00
  0.00000000E+00  0.00000000E+00  0.00000000E+00
  0.00000000E+00  0.00000000E+00  0.00000000E+00
  0.00000000E+00  0.00000000E+00  0.00000000E+00
  0.00000000E+00  0.00000000E+00  0.00000000E+00
  0.00000000E+00  0.00000000E+00  0.00000000E+00
  0.00000000E+00  0.00000000E+00  0.00000000E+00
  0.00000000E+00  0.00000000E+00  0.00000000E+00
  0.00000000E+00  0.00000000E+00  0.00000000E+00
  0.00000000E+00  0.00000000E+00  0.00000000E+00
  0.00000000E+00  0.00000000E+00  0.00000000E+00
  0.00000000E+00  0.00000000E+00  0.00000000E+00
  0.00000000E+00  0.00000000E+00  0.00000000E+00
  0.00000000E+00  0.00000000E+00  0.00000000E+00
  0.00000000E+00  0.00000000E+00  0.00000000E+00
  0.00000000E+00  0.00000000E+00  0.00000000E+00
  0.00000000E+00  0.00000000E+00  0.00000000E+00
  0.00000000E+00  0.00000000E+00  0.00000000E+00
  0.00000000E+00  0.00000000E+00  0.00000000E+00
  0.00000000E+00  0.00000000E+00  0.00000000E+00
  0.00000000E+00  0.00000000E+00  0.00000000E+00
  0.00000000E+00  0.00000000E+00  0.00000000E+00
  0.00000000E+00  0.00000000E+00  0.00000000E+00
  0.00000000E+00  0.00000000E+00  0.00000000E+00
  0.00000000E+00  0.00000000E+00  0.00000000E+00
  0.00000000E+00  0.00000000E+00  0.00000000E+00
  0.00000000E+00  0.00000000E+00  0.00000000E+00
  0.00000000E+00  0.00000000E+00  0.00000000E+00
  0.00000000E+00  0.00000000E+00  0.00000000E+00
  0.00000000E+00  0.00000000E+00  0.00000000E+00
  0.00000000E+00  0.00000000E+00  0.00000000E+00
  0.00000000E+00  0.00000000E+00  0.00000000E+00
  0.00000000E+00  0.00000000E+00  0.00000000E+00
  0.00000000E+00  0.00000000E+00  0.00000000E+00
  0.00000000E+00  0.00000000E+00  0.00000000E+00
