# Supplementary material for: CO2 induced phase transitions in diamine-appended metal–organic frameworks
Source: Chem Sci. 2015 Jun 17;6(9):5177–85. doi: 10.1039/c5sc01828e (PMC5500831; doi:10.1039/c5sc01828e)
Supplement: Supplementary file 1 [file SC-006-C5SC01828E-s001.zip › coordinates/m06l-ni.vasp]

1                                       
   1.00000000000000     
    21.5592778763278368   -0.5070378240012448    0.1897086018822704
   -10.5548219630822313   19.2639489494114287   -0.1055949911280708
    -0.0503365694483242   -0.0639075517946717    6.8363261807775082
   Ni   H    O    N    C 
     6    70    20    12    57
Direct
  0.6306416444146992  0.2217943650396929  0.0810555353403190
  0.7483105991270997  0.2788149485950560  0.7476015340431051
  0.6940521985134099  0.3394335355972248  0.4173957421881980
  0.3064732155237017  0.5584329752841242  0.7782662692634738
  0.3661036959577922  0.6719053757648152  0.1160431559296534
  0.4244430894291186  0.6180683799338520  0.4524849686698975
  0.6654594214924411  0.6645562618672021  0.0307367266515200
  0.5811420711349490  0.5952431697972377  0.1070852180556932
  0.5396415226351402  0.3731299819736476  0.7085408187574890
  0.6580026813196610  0.0733349218466853  0.0752949216694252
  0.6025749933483042  0.9534824541266618  0.9315439317726875
  0.5890070836858653  0.0358915428980396  0.3758434103406493
  0.0259394650734943  0.5239489284383281  0.6005730245261583
  0.9055214254383853  0.4583690927999657  0.7460574728389032
  0.9396025268704670  0.4204549732614533  0.0494380170619580
  0.4453872401370923  0.3658264116113420  0.2684222617308672
  0.5127916157541171  0.3127620187264702  0.4107883185920931
  0.4600249072197948  0.4697875737254865  0.1502557496428827
  0.0312007824159107  0.5272746971639977  0.9338626720935199
  0.6065723243150726  0.9446828005463679  0.2678945501955619
  0.1197525585496814  0.5147505246541463  0.4841525442075333
  0.5465488894251138  0.8244400070986159  0.1281891389745957
  0.3845221783180145  0.4314914877398349  0.4554495702974828
  0.4341297494071343  0.3620362675285093  0.6018115457684041
  0.4989139487318916  0.8613775716027553  0.8130868061693142
  0.7905706081704584  0.5500888460736739  0.2320065385682838
  0.8245760285510022  0.4916109266326706  0.2158036318207679
  0.7181324754010924  0.4105555280197438  0.0036942398214163
  0.6890776722919698  0.4726283762517847  0.0103990517517909
  0.8098871239403601  0.5524340812750317  0.8502966787480321
  0.5405740859885008  0.5595426962096434  0.7694750476540291
  0.6234871973844271  0.5631289798923398  0.8005104410288846
  0.5648740425705816  0.6850630830440331  0.1400616369471678
  0.8129252888408618  0.4800945543404400  0.8085826220584719
  0.6806954978954293  0.4506022100953614  0.3718682958935981
  0.3985733941388397  0.9208193240266558  0.9517347487812527
  0.3310263562390248  0.9140801282874256  0.0782548390938385
  0.2656178676193742  0.7870165910218130  0.0302789558757724
  0.3410723724824511  0.7955729205360084  0.9046212763779512
  0.4149497484308756  0.8390184934814386  0.2079944805148073
  0.3421915173870064  0.8369831125514930  0.3358398926442832
  0.9073803092302061  0.2324990145796958  0.5362149081810287
  0.8834489640523838  0.2889776574729089  0.4174176337548466
  0.7660116858425003  0.1902849058909410  0.3249041526848863
  0.7771691782608084  0.1327140023561706  0.4820486784822575
  0.7993467932313788  0.1236886756400227  0.1294379239541699
  0.1531200611462311  0.4244885667644120  0.3783132876070845
  0.1420470170700523  0.3456438032754060  0.3524407027865922
  0.2668045072119959  0.4753032363032547  0.2064365931257369
  0.2515210046111533  0.3895420103530191  0.1713148724670993
  0.1523400791034303  0.4407631246322942  0.0103754473310692
  0.1439418148232586  0.3573676520832374  0.9667598206039696
  0.2647147202875579  0.4229423104140407  0.8168796547668545
  0.4129178302380452  0.0496448120930637  0.5520096096054244
  0.4974110457880216  0.0716242678119929  0.5512880914199944
  0.4363727782285114  0.1513712021150719  0.3697905321726114
  0.5283435428457062  0.1825911568449888  0.3904941415516820
  0.4189832950652686  0.0615892624878161  0.1324598448552221
  0.5010745724608872  0.0664535275909434  0.1967279891480247
  0.8700345761221886  0.1426373574420021  0.2604935811523053
  0.4947060847398357  0.1823067203375159  0.0016028876172353
  0.1529533220839570  0.5863539047131905  0.7909698330310235
  0.8711823668486389  0.2925282438878939  0.7671444686230093
  0.2760778946735544  0.7086387950896200  0.2613215517464624
  0.3444287018785116  0.7334480105445674  0.4079745557705593
  0.5351658201981685  0.6643128410095498  0.9019990196985732
  0.7501274917722711  0.4714338677633924  0.5117333678544070
  0.8153300282734753  0.2085494228307513  0.7768811387627517
  0.5038840471464231  0.1234446529296891  0.8814760460390770
  0.2051848967219963  0.4307675490825753  0.6924535471675155
  0.6958305900879631  0.6339312894964568  0.4227333773995597
  0.7260262328096152  0.7202380168643945  0.5129311324831183
  0.7282356271025876  0.6567076129738573  0.6672681933388738
  0.6081832755182434  0.7909583347263917  0.9782504304274009
  0.6806471835199133  0.7757868237126411  0.0209639478373728
  0.6415953876109241  0.7617117077137943  0.7817175209061047
  0.6068008897157015  0.6983748119029343  0.3717741973606861
  0.5183868436957396  0.6402674521700297  0.5999727536402065
  0.3672066652871163  0.5260946138494985  0.6241876052946043
  0.3920037118330702  0.6635148228380481  0.6641905721915143
  0.4434305116178367  0.5652889865635168  0.2207061553041220
  0.4603766937895959  0.7098776989871259  0.2991108577522539
  0.3190803286431694  0.5979440606490248  0.3294771392779762
  0.4241139327255221  0.7451032324505094  0.9035922879065763
  0.2702521000501510  0.6136035049855987  0.9636246920586121
  0.3818131150375382  0.5876005087571879  0.9937050604501815
  0.2358441106597523  0.5496459674991652  0.5660628656336556
  0.6018752623040687  0.2862418889307689  0.2314637216861557
  0.7386553499562161  0.3137400233681607  0.1944082162818142
  0.6300943275744842  0.3479043855353981  0.6306740432029391
  0.6875120467436319  0.1870290043987201  0.8992070028542464
  0.6552530911254336  0.2903353398740318  0.8584705120630914
  0.6239203731343612  0.1515893372358167  0.2923475742385526
  0.7881649943398907  0.3702268773060483  0.5723554579173833
  0.6771101474631498  0.2340856581412285  0.5260422187141824
  0.8224026867142177  0.3362441900069728  0.9679918337765012
  0.7282551974642587  0.4508851398888925  0.3752048745701544
  0.7791683587813916  0.4991762247748647  0.8343953411494751
  0.6257201200784975  0.6431754786154072  0.6268354881399963
  0.5789325107796044  0.6835954937850030 -0.0058457143712552
  0.3445365052491365  0.8908507394221490  0.9697135848870739
  0.3308185432599484  0.7364130188293844  0.2666664771539284
  0.8318251836562442  0.2514051788692848  0.6893841673913095
  0.8386455623645130  0.1621574791603816  0.2135899914712376
  0.1800955318345770  0.3975537884837427  0.3647771852653059
  0.2322746458426393  0.4444440433487721  0.8247909121465387
  0.4637950408341219  0.0916991037459651  0.5510625262775448
  0.5145025361300904  0.1488512174916315  0.0158678243421469
  0.6562202504164716  0.1237870610440788  0.8094065663342803
  0.5700874740068285  0.3281913891478471  0.9376144966639162
  0.5315222164797370  0.3587423356351877  0.8613088818747625
  0.4868126628100826  0.3736672037818877  0.9752587482705327
  0.6111555294291969  0.9972742683787555  0.8406511713363221
  0.6426746453273580  0.0642191020494451  0.9220689647151106
  0.6206536746938873  0.3209768206816099  0.8004828885515429
  0.8521688972712781  0.4026236844773238  0.4821215159723964
  0.6366686715270484  0.1122259305032483  0.6061138672590300
  0.6044454412153946  0.0431538251018270  0.5287110929115628
  0.5913277117801334  0.9849109887625114  0.6404359094202601
  0.9811468182476396  0.4870485636043116  0.5103550840765646
  0.9134281093050791  0.4507095062032432  0.5928537454045639
  0.6468060619932212  0.1693721524300388  0.4677017441799947
  0.5651762961848413  0.3127830374685426  0.1428710515760117
  0.8632579352016183  0.3931884974725869  0.2791035690415017
  0.9329605365656284  0.4305809308479156  0.2010252886764380
  0.9926979727911686  0.4780841922009935  0.3107069283948350
  0.4806925111375785  0.3562404214953652  0.1761123367686009
  0.5180813304321077  0.3263490672723018  0.2569970792641973
  0.8047757797934303  0.3447794351459254  0.1405413481616530
  0.2064474981579816  0.5836404659549528  0.0531842326630034
  0.4140876442837759  0.4994110309611395  0.9200477486376576
  0.4421814747825573  0.4591853313159351  0.9993473635355682
  0.4511806736581198  0.4101661761899430  0.8895672103482941
  0.0766941044431349  0.5367256207724337  0.0238962373869003
  0.1447425365869338  0.5700948464857823  0.9427270628831327
  0.4125799331865270  0.5533519515649603  0.0535981686484352
  0.4902632875214026  0.7729455911922477  0.3896541858473462
  0.1957848380138676  0.5641787942354903  0.2556253223311873
  0.1258004117369175  0.5307545186197944  0.3328251243630310
  0.0653217377730150  0.5157878747951590  0.2224820621077871
  0.5701040736559014  0.9006343205259513  0.3580765644506173
  0.5376011138689817  0.8332229270527084  0.2793092730052494
  0.2539619386813510  0.5717436494091844  0.3916705098368994
  0.3939989690785091  0.4907377580434230  0.7164695729850111
  0.4777653546499794  0.7847317781067816  0.5895551100123471
  0.5112813436848709  0.8541973767999458  0.6640582647315177
  0.5576125287203884  0.9129824404997738  0.5540306584676689
  0.4294888740186682  0.4008238671507130  0.6906553644979357
  0.4015940148636936  0.4393450625161163  0.6074337225638395
  0.4288302349980017  0.7276374453891824  0.7272133817292978
  0.7753575971827473  0.4944651189072714  0.2117414405070306
  0.7363751852969872  0.4664306328158934  0.0133563706399245
  0.5975100825388329  0.5951774818569665  0.7926240294959072
  0.3242187890060200  0.8179237982920229  0.0226615382252323
  0.3565315963236752  0.8118329955095064  0.2175380922676978
  0.8623354287195586  0.2408599304368927  0.5024570498062895
  0.8054292747163955  0.1779230506450883  0.3836717369630733
  0.2249031752563435  0.4207328749556835  0.1849869925902577
  0.1826616582781195  0.4133280825712234  0.9945093382307333
  0.4767026093053605  0.1350723954240228  0.3727852044494845
  0.4748320908386542  0.0974690623954041  0.1768776384910852
  0.6976795949153495  0.6647609322216741  0.5530094610559958
  0.6315556622218493  0.7587456237586653  0.9380666943679002
  0.5813471941136943  0.6614623901828469  0.5234606264414724
  0.6089400390115869  0.6332933332095178  0.9915253399906083
 
  0.00000000E+00  0.00000000E+00  0.00000000E+00
  0.00000000E+00  0.00000000E+00  0.00000000E+00
  0.00000000E+00  0.00000000E+00  0.00000000E+00
  0.00000000E+00  0.00000000E+00  0.00000000E+00
  0.00000000E+00  0.00000000E+00  0.00000000E+00
  0.00000000E+00  0.00000000E+00  0.00000000E+00
  0.00000000E+00  0.00000000E+00  0.00000000E+00
  0.00000000E+00  0.00000000E+00  0.00000000E+00
  0.00000000E+00  0.00000000E+00  0.00000000E+00
  0.00000000E+00  0.00000000E+00  0.00000000E+00
  0.00000000E+00  0.00000000E+00  0.00000000E+00
  0.00000000E+00  0.00000000E+00  0.00000000E+00
  0.00000000E+00  0.00000000E+00  0.00000000E+00
  0.00000000E+00  0.00000000E+00  0.00000000E+00
  0.00000000E+00  0.00000000E+00  0.00000000E+00
  0.00000000E+00  0.00000000E+00  0.00000000E+00
  0.00000000E+00  0.00000000E+00  0.00000000E+00
  0.00000000E+00  0.00000000E+00  0.00000000E+00
  0.00000000E+00  0.00000000E+00  0.00000000E+00
  0.00000000E+00  0.00000000E+00  0.00000000E+00
  0.00000000E+00  0.00000000E+00  0.00000000E+00
  0.00000000E+00  0.00000000E+00  0.00000000E+00
  0.00000000E+00  0.00000000E+00  0.00000000E+00
  0.00000000E+00  0.00000000E+00  0.00000000E+00
  0.00000000E+00  0.00000000E+00  0.00000000E+00
  0.00000000E+00  0.00000000E+00  0.00000000E+00
  0.00000000E+00  0.00000000E+00  0.00000000E+00
  0.00000000E+00  0.00000000E+00  0.00000000E+00
  0.00000000E+00  0.00000000E+00  0.00000000E+00
  0.00000000E+00  0.00000000E+00  0.00000000E+00
  0.00000000E+00  0.00000000E+00  0.00000000E+00
  0.00000000E+00  0.00000000E+00  0.00000000E+00
  0.00000000E+00  0.00000000E+00  0.00000000E+00
  0.00000000E+00  0.00000000E+00  0.00000000E+00
  0.00000000E+00  0.00000000E+00  0.00000000E+00
  0.00000000E+00  0.00000000E+00  0.00000000E+00
  0.00000000E+00  0.00000000E+00  0.00000000E+00
  0.00000000E+00  0.00000000E+00  0.00000000E+00
  0.00000000E+00  0.00000000E+00  0.00000000E+00
  0.00000000E+00  0.00000000E+00  0.00000000E+00
  0.00000000E+00  0.00000000E+00  0.00000000E+00
  0.00000000E+00  0.00000000E+00  0.00000000E+00
  0.00000000E+00  0.00000000E+00  0.00000000E+00
  0.00000000E+00  0.00000000E+00  0.00000000E+00
  0.00000000E+00  0.00000000E+00  0.00000000E+00
  0.00000000E+00  0.00000000E+00  0.00000000E+00
  0.00000000E+00  0.00000000E+00  0.00000000E+00
  0.00000000E+00  0.00000000E+00  0.00000000E+00
  0.00000000E+00  0.00000000E+00  0.00000000E+00
  0.00000000E+00  0.00000000E+00  0.00000000E+00
  0.00000000E+00  0.00000000E+00  0.00000000E+00
  0.00000000E+00  0.00000000E+00  0.00000000E+00
  0.00000000E+00  0.00000000E+00  0.00000000E+00
  0.00000000E+00  0.00000000E+00  0.00000000E+00
  0.00000000E+00  0.00000000E+00  0.00000000E+00
  0.00000000E+00  0.00000000E+00  0.00000000E+00
  0.00000000E+00  0.00000000E+00  0.00000000E+00
  0.00000000E+00  0.00000000E+00  0.00000000E+00
  0.00000000E+00  0.00000000E+00  0.00000000E+00
  0.00000000E+00  0.00000000E+00  0.00000000E+00
  0.00000000E+00  0.00000000E+00  0.00000000E+00
  0.00000000E+00  0.00000000E+00  0.00000000E+00
  0.00000000E+00  0.00000000E+00  0.00000000E+00
  0.00000000E+00  0.00000000E+00  0.00000000E+00
  0.00000000E+00  0.00000000E+00  0.00000000E+00
  0.00000000E+00  0.00000000E+00  0.00000000E+00
  0.00000000E+00  0.00000000E+00  0.00000000E+00
  0.00000000E+00  0.00000000E+00  0.00000000E+00
  0.00000000E+00  0.00000000E+00  0.00000000E+00
  0.00000000E+00  0.00000000E+00  0.00000000E+00
  0.00000000E+00  0.00000000E+00  0.00000000E+00
  0.00000000E+00  0.00000000E+00  0.00000000E+00
  0.00000000E+00  0.00000000E+00  0.00000000E+00
  0.00000000E+00  0.00000000E+00  0.00000000E+00
  0.00000000E+00  0.00000000E+00  0.00000000E+00
  0.00000000E+00  0.00000000E+00  0.00000000E+00
  0.00000000E+00  0.00000000E+00  0.00000000E+00
  0.00000000E+00  0.00000000E+00  0.00000000E+00
  0.00000000E+00  0.00000000E+00  0.00000000E+00
  0.00000000E+00  0.00000000E+00  0.00000000E+00
  0.00000000E+00  0.00000000E+00  0.00000000E+00
  0.00000000E+00  0.00000000E+00  0.00000000E+00
  0.00000000E+00  0.00000000E+00  0.00000000E+00
  0.00000000E+00  0.00000000E+00  0.00000000E+00
  0.00000000E+00  0.00000000E+00  0.00000000E+00
  0.00000000E+00  0.00000000E+00  0.00000000E+00
  0.00000000E+00  0.00000000E+00  0.00000000E+00
  0.00000000E+00  0.00000000E+00  0.00000000E+00
  0.00000000E+00  0.00000000E+00  0.00000000E+00
  0.00000000E+00  0.00000000E+00  0.00000000E+00
  0.00000000E+00  0.00000000E+00  0.00000000E+00
  0.00000000E+00  0.00000000E+00  0.00000000E+00
  0.00000000E+00  0.00000000E+00  0.00000000E+00
  0.00000000E+00  0.00000000E+00  0.00000000E+00
  0.00000000E+00  0.00000000E+00  0.00000000E+00
  0.00000000E+00  0.00000000E+00  0.00000000E+00
  0.00000000E+00  0.00000000E+00  0.00000000E+00
  0.00000000E+00  0.00000000E+00  0.00000000E+00
  0.00000000E+00  0.00000000E+00  0.00000000E+00
  0.00000000E+00  0.00000000E+00  0.00000000E+00
  0.00000000E+00  0.00000000E+00  0.00000000E+00
  0.00000000E+00  0.00000000E+00  0.00000000E+00
  0.00000000E+00  0.00000000E+00  0.00000000E+00
  0.00000000E+00  0.00000000E+00  0.00000000E+00
  0.00000000E+00  0.00000000E+00  0.00000000E+00
  0.00000000E+00  0.00000000E+00  0.00000000E+00
  0.00000000E+00  0.00000000E+00  0.00000000E+00
  0.00000000E+00  0.00000000E+00  0.00000000E+00
  0.00000000E+00  0.00000000E+00  0.00000000E+00
  0.00000000E+00  0.00000000E+00  0.00000000E+00
  0.00000000E+00  0.00000000E+00  0.00000000E+00
  0.00000000E+00  0.00000000E+00  0.00000000E+00
  0.00000000E+00  0.00000000E+00  0.00000000E+00
  0.00000000E+00  0.00000000E+00  0.00000000E+00
  0.00000000E+00  0.00000000E+00  0.00000000E+00
  0.00000000E+00  0.00000000E+00  0.00000000E+00
  0.00000000E+00  0.00000000E+00  0.00000000E+00
  0.00000000E+00  0.00000000E+00  0.00000000E+00
  0.00000000E+00  0.00000000E+00  0.00000000E+00
  0.00000000E+00  0.00000000E+00  0.00000000E+00
  0.00000000E+00  0.00000000E+00  0.00000000E+00
  0.00000000E+00  0.00000000E+00  0.00000000E+00
  0.00000000E+00  0.00000000E+00  0.00000000E+00
  0.00000000E+00  0.00000000E+00  0.00000000E+00
  0.00000000E+00  0.00000000E+00  0.00000000E+00
  0.00000000E+00  0.00000000E+00  0.00000000E+00
  0.00000000E+00  0.00000000E+00  0.00000000E+00
  0.00000000E+00  0.00000000E+00  0.00000000E+00
  0.00000000E+00  0.00000000E+00  0.00000000E+00
  0.00000000E+00  0.00000000E+00  0.00000000E+00
  0.00000000E+00  0.00000000E+00  0.00000000E+00
  0.00000000E+00  0.00000000E+00  0.00000000E+00
  0.00000000E+00  0.00000000E+00  0.00000000E+00
  0.00000000E+00  0.00000000E+00  0.00000000E+00
  0.00000000E+00  0.00000000E+00  0.00000000E+00
  0.00000000E+00  0.00000000E+00  0.00000000E+00
  0.00000000E+00  0.00000000E+00  0.00000000E+00
  0.00000000E+00  0.00000000E+00  0.00000000E+00
  0.00000000E+00  0.00000000E+00  0.00000000E+00
  0.00000000E+00  0.00000000E+00  0.00000000E+00
  0.00000000E+00  0.00000000E+00  0.00000000E+00
  0.00000000E+00  0.00000000E+00  0.00000000E+00
  0.00000000E+00  0.00000000E+00  0.00000000E+00
  0.00000000E+00  0.00000000E+00  0.00000000E+00
  0.00000000E+00  0.00000000E+00  0.00000000E+00
  0.00000000E+00  0.00000000E+00  0.00000000E+00
  0.00000000E+00  0.00000000E+00  0.00000000E+00
  0.00000000E+00  0.00000000E+00  0.00000000E+00
  0.00000000E+00  0.00000000E+00  0.00000000E+00
  0.00000000E+00  0.00000000E+00  0.00000000E+00
  0.00000000E+00  0.00000000E+00  0.00000000E+00
  0.00000000E+00  0.00000000E+00  0.00000000E+00
  0.00000000E+00  0.00000000E+00  0.00000000E+00
  0.00000000E+00  0.00000000E+00  0.00000000E+00
  0.00000000E+00  0.00000000E+00  0.00000000E+00
  0.00000000E+00  0.00000000E+00  0.00000000E+00
  0.00000000E+00  0.00000000E+00  0.00000000E+00
  0.00000000E+00  0.00000000E+00  0.00000000E+00
  0.00000000E+00  0.00000000E+00  0.00000000E+00
  0.00000000E+00  0.00000000E+00  0.00000000E+00
  0.00000000E+00  0.00000000E+00  0.00000000E+00
  0.00000000E+00  0.00000000E+00  0.00000000E+00
  0.00000000E+00  0.00000000E+00  0.00000000E+00
  0.00000000E+00  0.00000000E+00  0.00000000E+00
  0.00000000E+00  0.00000000E+00  0.00000000E+00
