# Supplementary material for: CO2 induced phase transitions in diamine-appended metal–organic frameworks
Source: Chem Sci. 2015 Jun 17;6(9):5177–85. doi: 10.1039/c5sc01828e (PMC5500831; doi:10.1039/c5sc01828e)
Supplement: Supplementary file 1 [file SC-006-C5SC01828E-s001.zip › coordinates/m06l-pair-co.vasp]

1                                       
   1.00000000000000     
    21.8670831643012278   -0.1346127036864241    0.0507161027824358
   -10.3161701144636488   19.2154312185548157   -0.0254896891797961
    -0.0006341648097280    0.0271364871368061    7.0353433975188908
   Co   H    O    N    C 
     6    42    22     4    52
Direct
  0.6429215380676765  0.2496287983580072  0.1712554909848058
  0.7408162597554435  0.3016644497472273  0.8372574850700764
  0.6885690074334511  0.3530487326149817  0.4902887662532460
  0.3018441023086180  0.5903486645095355  0.8436358247056317
  0.3530684696344003  0.6883593288356263  0.1778240597344190
  0.4044123102657063  0.6360041021300875  0.5226035041647653
  0.5506552711463913  0.4098199945428109  0.7876405183588540
  0.6422882269079071  0.0900867263033114  0.1354857425412298
  0.5820974936505988  0.9715370927046946  0.0000485085348895
  0.5662522131879870  0.0584958884504427  0.4643404666984940
  0.0173424946816229  0.5142939630620408  0.6651089023809245
  0.9000125312572946  0.4489951137334847  0.8055689168407355
  0.9351808069873389  0.4229682397300005  0.1205157820439299
  0.4543127632751813  0.3962315934634807  0.3316570525681644
  0.5209782461735987  0.3420310259780978  0.4678871762238928
  0.4616845564919930  0.4979272580952120  0.2263927825063116
  0.0244476053144257  0.5266836410915124  0.0151480365678459
  0.1430232773890344  0.5877615184361167  0.8794808602761189
  0.5698351259246494  0.9657773315362734  0.3501862126670919
  0.1101105176495751  0.5115522775167138  0.5524249554250067
  0.5026068459582695  0.8490552412306457  0.2086133070252138
  0.3965809322665928  0.4706834933851454  0.5456723132686594
  0.4502050009936145  0.4034039218149310  0.6819463781169125
  0.4771499311795374  0.8824094707791758  0.8952033926628780
  0.7971450056738010  0.4701098401532269  0.3765641356379072
  0.5222663712153918  0.7442879650969986  0.6228025157616092
  0.5112200686206837  0.6445377291550269  0.8266032735950467
  0.5634583249492737  0.6350049281800155  0.6502362963440949
  0.5572617623013105  0.6690913689629387  0.3310835816511335
  0.5300511074584076  0.7323990722259164  0.2850695640946676
  0.6118764928658622  0.7579717284646480  0.3959574150824230
  0.6978475962754389  0.4473107093494766  0.1645825544284023
  0.6823915064664218  0.5017073617582568  0.3197153375290794
  0.7195400443150579  0.5098317228536055  0.6485511919701153
  0.7859016139520412  0.4881896906426624  0.7066283397913949
  0.8071894190693029  0.5656080707727719  0.5738749896235416
  0.6293248513073667  0.7006314423645851  0.9336395447741109
  0.6002642224314167  0.7631537058507917  0.9021276765265966
  0.7450274539355946  0.5577677587486353  0.0182114918198503
  0.8111692882987120  0.5362694738178153  0.0739967200448408
  0.7932344314252358  0.7621901115758908  0.4726578862320914
  0.9187973211325251  0.7093036806409241  0.2261778746965400
  0.9183381836371924  0.6292683430763791  0.1725247558609279
  0.8914985767356740  0.6708833628772447  0.9981796939764249
  0.7145869645556654  0.8706439978684293  0.8511604992005317
  0.7477625009905178  0.8749856572565670  0.6180091502091818
  0.7112938357103493  0.6438107527127302  0.4618560020687399
  0.6610364271014312  0.8600247598289824  0.6501293074982234
  0.3691473777647951  0.5584275259178703  0.7232464840693344
  0.3734075164589128  0.6869861211412092  0.7372646100319016
  0.4246086504575928  0.5813612155762972  0.3085058498887783
  0.4207913590993728  0.7344855090415737  0.3867932416940895
  0.3060277519108749  0.6108605740416541  0.4027188316991342
  0.3930331840379429  0.7639251247391824  0.9736614182030476
  0.2582413151083729  0.6197423065768431  0.0537526646442896
  0.3813543811357076  0.6165108963601615  0.0650770774652546
  0.2284141844100490  0.5576719293642944  0.6392718767849198
  0.6099650178995991  0.3162234199098949  0.2916405694393660
  0.7392392125000685  0.3216527058557290  0.2767112100582874
  0.6353842812234097  0.3744977173745111  0.7062070906080261
  0.6729758864702118  0.2059980108079150  0.9619351558694876
  0.6682795672021830  0.3288018199225022  0.9490258294190221
  0.6112574043216304  0.1766214411957435  0.3774510605728217
  0.7859507775291849  0.3698354101014364  0.6272728119188826
  0.6631109341400045  0.2543540017473843  0.6133920919013177
  0.8164057152400126  0.3414786214831822  0.0402723075599071
  0.7698238117089266  0.7886279613691857  0.5269269306195221
  0.7238295809480871  0.6201600005173933  0.3567538943918488
  0.8300176857343782  0.7190519970414327  0.3779572801799864
  0.6923870377734003  0.6793520045234792  0.6393865387145944
  0.5204211642335576  0.6995715904169743  0.5720485356622503
  0.7518114574773491  0.4681639819617453  0.4218491140338918
  0.6771530168017277  0.7734488556133660  0.7106940429141410
  0.8196334844435514  0.6212429839588569  0.2244748348127747
  0.6392772900315504  0.1422322099888685  0.8786117919483197
  0.5798300672825888  0.3620569041039253  0.0089010637127531
  0.5421046102146501  0.3941334512465725  0.9356423445935409
  0.4972475927880885  0.4082709399588088  0.0473888722052954
  0.5907322920005140  0.0158070586085286  0.9115543627195699
  0.6249773905842271  0.0823444432123817  0.9888930273186639
  0.6298588406084029  0.3540890897233127  0.8787498953368863
  0.8494783276745764  0.4004859966577000  0.5441153459385527
  0.6187299109322955  0.1323754766245725  0.6832404402155355
  0.5833072453008411  0.0640521888201377  0.6105259322764548
  0.5683204816148300  0.0048500986147051  0.7198820343416321
  0.9741685555156814  0.4801644672583381  0.5755075102421379
  0.9083198138527289  0.4440940354455711  0.6554260821864186
  0.6317195950533517  0.1910050963000552  0.5510175531013770
  0.5731681972275869  0.3439338108799085  0.2067693142065040
  0.8603288311232214  0.3942309265419126  0.3447834096108394
  0.9284464783603776  0.4307852079436257  0.2694622144754235
  0.9860967974984737  0.4745770434112062  0.3795514727599091
  0.4899928217755561  0.3880248191855227  0.2413608565016910
  0.5267933395935875  0.3569858276046772  0.3189832398878227
  0.8025043259724296  0.3498880646395788  0.2130384693047220
  0.1944810173808632  0.5853362442573766  0.1372995395582590
  0.4150573123804721  0.5281716231752880  0.0047254072763365
  0.4467227979617587  0.4900337490701922  0.0781864982887040
  0.4610378252895999  0.4453039088715554  0.9664546656678391
  0.0684592578753407  0.5356348398772163  0.1038351560345120
  0.1349762741704884  0.5704291583556477  0.0264546588972713
  0.4059335567989257  0.5773906607525656  0.1351822235236431
  0.4529276748004218  0.7978709596572252  0.4699331903143742
  0.1843133358461589  0.5646754074254278  0.3330879332237348
  0.1159665128798631  0.5285888925920220  0.4057939485436245
  0.0571357963067720  0.5131567769191562  0.2959556372636650
  0.5350654492676988  0.9224522502105792  0.4397559661668842
  0.4977961046503778  0.8568978939243670  0.3590997673312128
  0.2427074720526427  0.5784112679971413  0.4654166648692111
  0.3974779268243512  0.5219696801072113  0.8071166399090564
  0.4471587977533500  0.8082808298913977  0.6697823541050659
  0.4848972967222442  0.8760655898471160  0.7459082201654958
  0.5295653594136498  0.9339264932707838  0.6360700687158160
  0.4416931115173128  0.4388615512271113  0.7722685147314626
  0.4110433918661770  0.4760361495970129  0.6945702347761203
  0.4018988721666581  0.7501963080430530  0.8011800523826850
  0.5510728842059223  0.6724947719148953  0.7189118156665767
  0.5579612065383027  0.7163970613476036  0.3845799699090532
  0.7225788223904895  0.4911881820035683  0.2618839216046269
  0.7675360835227975  0.5113866910039095  0.5983595400786726
  0.6148590741411494  0.7281173974773308  0.8270624644617321
  0.7748398010295473  0.5519579094513800  0.1363434221119884
  0.7127029191560873  0.7438843210970675  0.6267101333201176
  0.8917526436675158  0.6602294239790681  0.1504094925677183
  0.7932405547364653  0.6574843132241314  0.3220906684289994
  0.7016999498438299  0.8495064540201362  0.7071889736829599
 
  0.00000000E+00  0.00000000E+00  0.00000000E+00
  0.00000000E+00  0.00000000E+00  0.00000000E+00
  0.00000000E+00  0.00000000E+00  0.00000000E+00
  0.00000000E+00  0.00000000E+00  0.00000000E+00
  0.00000000E+00  0.00000000E+00  0.00000000E+00
  0.00000000E+00  0.00000000E+00  0.00000000E+00
  0.00000000E+00  0.00000000E+00  0.00000000E+00
  0.00000000E+00  0.00000000E+00  0.00000000E+00
  0.00000000E+00  0.00000000E+00  0.00000000E+00
  0.00000000E+00  0.00000000E+00  0.00000000E+00
  0.00000000E+00  0.00000000E+00  0.00000000E+00
  0.00000000E+00  0.00000000E+00  0.00000000E+00
  0.00000000E+00  0.00000000E+00  0.00000000E+00
  0.00000000E+00  0.00000000E+00  0.00000000E+00
  0.00000000E+00  0.00000000E+00  0.00000000E+00
  0.00000000E+00  0.00000000E+00  0.00000000E+00
  0.00000000E+00  0.00000000E+00  0.00000000E+00
  0.00000000E+00  0.00000000E+00  0.00000000E+00
  0.00000000E+00  0.00000000E+00  0.00000000E+00
  0.00000000E+00  0.00000000E+00  0.00000000E+00
  0.00000000E+00  0.00000000E+00  0.00000000E+00
  0.00000000E+00  0.00000000E+00  0.00000000E+00
  0.00000000E+00  0.00000000E+00  0.00000000E+00
  0.00000000E+00  0.00000000E+00  0.00000000E+00
  0.00000000E+00  0.00000000E+00  0.00000000E+00
  0.00000000E+00  0.00000000E+00  0.00000000E+00
  0.00000000E+00  0.00000000E+00  0.00000000E+00
  0.00000000E+00  0.00000000E+00  0.00000000E+00
  0.00000000E+00  0.00000000E+00  0.00000000E+00
  0.00000000E+00  0.00000000E+00  0.00000000E+00
  0.00000000E+00  0.00000000E+00  0.00000000E+00
  0.00000000E+00  0.00000000E+00  0.00000000E+00
  0.00000000E+00  0.00000000E+00  0.00000000E+00
  0.00000000E+00  0.00000000E+00  0.00000000E+00
  0.00000000E+00  0.00000000E+00  0.00000000E+00
  0.00000000E+00  0.00000000E+00  0.00000000E+00
  0.00000000E+00  0.00000000E+00  0.00000000E+00
  0.00000000E+00  0.00000000E+00  0.00000000E+00
  0.00000000E+00  0.00000000E+00  0.00000000E+00
  0.00000000E+00  0.00000000E+00  0.00000000E+00
  0.00000000E+00  0.00000000E+00  0.00000000E+00
  0.00000000E+00  0.00000000E+00  0.00000000E+00
  0.00000000E+00  0.00000000E+00  0.00000000E+00
  0.00000000E+00  0.00000000E+00  0.00000000E+00
  0.00000000E+00  0.00000000E+00  0.00000000E+00
  0.00000000E+00  0.00000000E+00  0.00000000E+00
  0.00000000E+00  0.00000000E+00  0.00000000E+00
  0.00000000E+00  0.00000000E+00  0.00000000E+00
  0.00000000E+00  0.00000000E+00  0.00000000E+00
  0.00000000E+00  0.00000000E+00  0.00000000E+00
  0.00000000E+00  0.00000000E+00  0.00000000E+00
  0.00000000E+00  0.00000000E+00  0.00000000E+00
  0.00000000E+00  0.00000000E+00  0.00000000E+00
  0.00000000E+00  0.00000000E+00  0.00000000E+00
  0.00000000E+00  0.00000000E+00  0.00000000E+00
  0.00000000E+00  0.00000000E+00  0.00000000E+00
  0.00000000E+00  0.00000000E+00  0.00000000E+00
  0.00000000E+00  0.00000000E+00  0.00000000E+00
  0.00000000E+00  0.00000000E+00  0.00000000E+00
  0.00000000E+00  0.00000000E+00  0.00000000E+00
  0.00000000E+00  0.00000000E+00  0.00000000E+00
  0.00000000E+00  0.00000000E+00  0.00000000E+00
  0.00000000E+00  0.00000000E+00  0.00000000E+00
  0.00000000E+00  0.00000000E+00  0.00000000E+00
  0.00000000E+00  0.00000000E+00  0.00000000E+00
  0.00000000E+00  0.00000000E+00  0.00000000E+00
  0.00000000E+00  0.00000000E+00  0.00000000E+00
  0.00000000E+00  0.00000000E+00  0.00000000E+00
  0.00000000E+00  0.00000000E+00  0.00000000E+00
  0.00000000E+00  0.00000000E+00  0.00000000E+00
  0.00000000E+00  0.00000000E+00  0.00000000E+00
  0.00000000E+00  0.00000000E+00  0.00000000E+00
  0.00000000E+00  0.00000000E+00  0.00000000E+00
  0.00000000E+00  0.00000000E+00  0.00000000E+00
  0.00000000E+00  0.00000000E+00  0.00000000E+00
  0.00000000E+00  0.00000000E+00  0.00000000E+00
  0.00000000E+00  0.00000000E+00  0.00000000E+00
  0.00000000E+00  0.00000000E+00  0.00000000E+00
  0.00000000E+00  0.00000000E+00  0.00000000E+00
  0.00000000E+00  0.00000000E+00  0.00000000E+00
  0.00000000E+00  0.00000000E+00  0.00000000E+00
  0.00000000E+00  0.00000000E+00  0.00000000E+00
  0.00000000E+00  0.00000000E+00  0.00000000E+00
  0.00000000E+00  0.00000000E+00  0.00000000E+00
  0.00000000E+00  0.00000000E+00  0.00000000E+00
  0.00000000E+00  0.00000000E+00  0.00000000E+00
  0.00000000E+00  0.00000000E+00  0.00000000E+00
  0.00000000E+00  0.00000000E+00  0.00000000E+00
  0.00000000E+00  0.00000000E+00  0.00000000E+00
  0.00000000E+00  0.00000000E+00  0.00000000E+00
  0.00000000E+00  0.00000000E+00  0.00000000E+00
  0.00000000E+00  0.00000000E+00  0.00000000E+00
  0.00000000E+00  0.00000000E+00  0.00000000E+00
  0.00000000E+00  0.00000000E+00  0.00000000E+00
  0.00000000E+00  0.00000000E+00  0.00000000E+00
  0.00000000E+00  0.00000000E+00  0.00000000E+00
  0.00000000E+00  0.00000000E+00  0.00000000E+00
  0.00000000E+00  0.00000000E+00  0.00000000E+00
  0.00000000E+00  0.00000000E+00  0.00000000E+00
  0.00000000E+00  0.00000000E+00  0.00000000E+00
  0.00000000E+00  0.00000000E+00  0.00000000E+00
  0.00000000E+00  0.00000000E+00  0.00000000E+00
  0.00000000E+00  0.00000000E+00  0.00000000E+00
  0.00000000E+00  0.00000000E+00  0.00000000E+00
  0.00000000E+00  0.00000000E+00  0.00000000E+00
  0.00000000E+00  0.00000000E+00  0.00000000E+00
  0.00000000E+00  0.00000000E+00  0.00000000E+00
  0.00000000E+00  0.00000000E+00  0.00000000E+00
  0.00000000E+00  0.00000000E+00  0.00000000E+00
  0.00000000E+00  0.00000000E+00  0.00000000E+00
  0.00000000E+00  0.00000000E+00  0.00000000E+00
  0.00000000E+00  0.00000000E+00  0.00000000E+00
  0.00000000E+00  0.00000000E+00  0.00000000E+00
  0.00000000E+00  0.00000000E+00  0.00000000E+00
  0.00000000E+00  0.00000000E+00  0.00000000E+00
  0.00000000E+00  0.00000000E+00  0.00000000E+00
  0.00000000E+00  0.00000000E+00  0.00000000E+00
  0.00000000E+00  0.00000000E+00  0.00000000E+00
  0.00000000E+00  0.00000000E+00  0.00000000E+00
  0.00000000E+00  0.00000000E+00  0.00000000E+00
  0.00000000E+00  0.00000000E+00  0.00000000E+00
  0.00000000E+00  0.00000000E+00  0.00000000E+00
  0.00000000E+00  0.00000000E+00  0.00000000E+00
  0.00000000E+00  0.00000000E+00  0.00000000E+00
  0.00000000E+00  0.00000000E+00  0.00000000E+00
  0.00000000E+00  0.00000000E+00  0.00000000E+00
