# Supplementary material for: CO2 induced phase transitions in diamine-appended metal–organic frameworks
Source: Chem Sci. 2015 Jun 17;6(9):5177–85. doi: 10.1039/c5sc01828e (PMC5500831; doi:10.1039/c5sc01828e)
Supplement: Supplementary file 1 [file SC-006-C5SC01828E-s001.zip › coordinates/m06l-pair-fe.vasp]

1                                       
   1.00000000000000     
    22.0441769400645740   -0.2192566667668381    0.1192815100863473
   -10.4734846927019589   19.3681083874468492   -0.0262810587400024
     0.0218358136554572    0.0392529802605665    6.8965880707425802
   Fe   H    O    N    C 
     6    42    22     4    52
Direct
  0.6382927967749997  0.2492397795465514  0.1739366430670656
  0.7380243393072237  0.2954720750332203  0.8322434220062311
  0.6928713259198852  0.3568925964884949  0.4940054255090373
  0.3017555908496086  0.5863359521023883  0.8457381280104834
  0.3452751614160286  0.6875892793026498  0.1964680567727715
  0.4102259300811098  0.6383620916981916  0.5163928806707716
  0.5564293896315344  0.4150127615440680  0.7851522375297704
  0.6442077355853190  0.0884259594931253  0.1435336315473907
  0.5829417771630214  0.9698374477211901  0.0089212219186899
  0.5590378546718082  0.0541388256704718  0.4694649915565951
  0.0165262572829884  0.5172410397469451  0.6621877325664428
  0.8989827087889780  0.4533033934295813  0.8068751508235732
  0.9357957339834062  0.4216871301071074  0.1120960887653059
  0.4547652819604220  0.3962719824006578  0.3348405150603086
  0.5167139336272594  0.3382386800011664  0.4725608564238318
  0.4661494054849833  0.5012283125773476  0.2250924853758916
  0.0263742635810040  0.5306149926817120  0.0069399417449163
  0.1453182489030943  0.5980835941910309  0.8758226188793534
  0.5685894112360680  0.9638403220944927  0.3540635896424528
  0.1085108084477301  0.5076773773495433  0.5487301415753052
  0.5038622409060725  0.8475649145116873  0.2086304932795539
  0.3957861979934820  0.4648279266426459  0.5355886956545692
  0.4523789304287407  0.4021406590171518  0.6777170894103667
  0.4743092934955956  0.8785487767833028  0.9084568604244597
  0.8026519248922905  0.4765576245507240  0.3686083072426202
  0.5288708307470861  0.7495678857266167  0.6193370883376960
  0.5094018108930397  0.6474635023169574  0.8271043422351334
  0.5626950085780199  0.6364047729937522  0.6549458518583413
  0.5635120120478663  0.6736727898626466  0.3257299079803488
  0.5409569314489001  0.7394088625110103  0.2775095749617554
  0.6205255620881324  0.7612006797068285  0.3944613718520472
  0.7011658820583674  0.4469246485506672  0.1574705464426273
  0.6830398726356008  0.4992401980524488  0.3141867092739179
  0.7221777497221351  0.5122470380047892  0.6454598324534768
  0.7907170023897454  0.4951231010426602  0.7049790286827987
  0.8087509238922694  0.5709248338907013  0.5683618530424609
  0.6263832768610261  0.6977532455017499  0.9470269664162555
  0.6002559687882085  0.7617103714605757  0.9190327360745190
  0.7409174188818408  0.5584711252674743  0.0096652135779050
  0.8088073833946614  0.5389255594190934  0.0473533331429437
  0.7926332011415539  0.7633348468169383  0.4750621648715793
  0.9197309091308246  0.7057990554435073  0.2280378492927913
  0.9152092182048068  0.6247989191689191  0.1714706399462330
  0.8958395205430912  0.6707312832300888  0.9914412233942371
  0.7113828979465050  0.8710100926866498  0.8601719582253585
  0.7454838202696168  0.8744284065131117  0.6235799363028502
  0.7104902334241359  0.6436060856582337  0.4525173267677271
  0.6578475574350559  0.8553835627517224  0.6544539897345422
  0.3698505391146451  0.5544085317222552  0.7125691293638718
  0.3843070357554353  0.6838472772217288  0.7585337130456310
  0.4287710613502028  0.5848765312415291  0.2983780908417894
  0.4221647611534230  0.7328440446008536  0.3858644143121610
  0.3044391916469832  0.6259432638649212  0.4219966512433440
  0.3907518139430077  0.7592161129638328  0.9881400923065831
  0.2588335504603180  0.6354747851400895  0.0536242051490343
  0.3506154216073970  0.5842307820658051  0.0917457580031917
  0.2271135769963171  0.5570857064514886  0.6433392801031472
  0.6056048667621916  0.3128344584162162  0.2954181031343337
  0.7397389865366416  0.3276951057025013  0.2662239020467700
  0.6364344758138200  0.3760444436614981  0.6998556897514907
  0.6726090503390759  0.2029162571716724  0.9665953204550620
  0.6622198069700372  0.3231445841412545  0.9398417004394349
  0.6044963438326706  0.1711072355686312  0.3761281360195362
  0.7861460013829292  0.3708484790946147  0.6281323685428927
  0.6654941232847827  0.2496643861497930  0.6034286638150824
  0.8171556572193200  0.3400462427583325  0.0342431944458811
  0.7700976782620200  0.7893955869459690  0.5334545337711908
  0.7231314638174747  0.6202207766690521  0.3467060709282183
  0.8293656031795283  0.7182121143363320  0.3728336391804134
  0.6916074026493307  0.6798180189459653  0.6412867573330598
  0.5266667612444755  0.7050044919440942  0.5685896700661531
  0.7569509702209419  0.4729536417625043  0.4158418947549586
  0.6782433874814019  0.7732036252327706  0.7267577930730184
  0.8185216341661207  0.6215357160762751  0.2119158948651939
  0.6379928176260622  0.1389616023045981  0.8833165520006491
  0.5804305095247586  0.3629538213382172  0.0083709415803271
  0.5456871741520642  0.3973880951953128  0.9345286407714924
  0.5004700752990032  0.4106515505187306  0.0474535857691121
  0.5900707339317937  0.0135607390274781  0.9198532894338564
  0.6252221994711025  0.0800995254423811  0.9961846303985586
  0.6282868950920349  0.3532773476550161  0.8750170051721586
  0.8497377948272175  0.4026895188930858  0.5423608719287485
  0.6148894474613859  0.1284841515736874  0.6870653188802840
  0.5780142078054917  0.0602138052244747  0.6161973356527795
  0.5649918995069390  0.0018807476270331  0.7277977795660804
  0.9736026198659384  0.4822748477418159  0.5728304104800074
  0.9076889256840120  0.4471825535115279  0.6547134320062192
  0.6284965561008399  0.1860581520722094  0.5490718946195244
  0.5711803908087822  0.3424501562193538  0.2084342978992124
  0.8608147449312649  0.3952790631153714  0.3404232504271236
  0.9289234614388961  0.4305732103551511  0.2632030215502915
  0.9860723329257287  0.4747859463719643  0.3745675734916645
  0.4905276670699677  0.3882013102280126  0.2436384119523655
  0.5247653941857306  0.3551332596209682  0.3221954670407915
  0.8033333729720967  0.3517212557741808  0.2065071371763913
  0.1956368973177220  0.5950247135174935  0.1382893331523757
  0.4146446274388586  0.5249683914457000 -0.0002615419900511
  0.4500700847701910  0.4913456455254202  0.0750854229906706
  0.4647294491922282  0.4470289504342813  0.9634724763625624
  0.0698349872298048  0.5396484092541958  0.0979298560777314
  0.1365836891597206  0.5783761788190053  0.0232332353107968
  0.3974948320612546  0.5668882075989030  0.1353029876459358
  0.4533861589819723  0.7957421480540202  0.4733722360216330
  0.1840066202758455  0.5691395139011949  0.3338577429051167
  0.1152906898781845  0.5282306465606028  0.4027659914185760
  0.0573861718883482  0.5137633199733400  0.2906832124350073
  0.5337237441507185  0.9202004515787341  0.4443660022433993
  0.4980137887083581  0.8549136673580000  0.3618452081383609
  0.2406494992083181  0.5841431651806374  0.4709847170493806
  0.3972739177944390  0.5180333378417232  0.7982191632267898
  0.4464443513841773  0.8051548530817695  0.6784283331520891
  0.4824236587583137  0.8727937336775397  0.7558468871216215
  0.5267466335729025  0.9309768393501990  0.6439347433375925
  0.4437963223327041  0.4378407616758405  0.7669529333839301
  0.4115520830765522  0.4724946652964363  0.6860748292488368
  0.4040783884763415  0.7466832428532706  0.8151691744746422
  0.5517613346526911  0.6748880992864109  0.7225990816164996
  0.5661838266011013  0.7213769913633411  0.3806067356318428
  0.7246653508991051  0.4916271003018986  0.2534152480510121
  0.7709944174842456  0.5163016235807406  0.5940855420361972
  0.6145331238531386  0.7273178818770318  0.8400820888489324
  0.7733414157150582  0.5530383442895351  0.1213794351666424
  0.7126434434905837  0.7440257797147334  0.6347320131657034
  0.8920024506778528  0.6582070762771186  0.1464688547430616
  0.7927599450052981  0.6575724527051483  0.3129398778105947
  0.6997587176765215  0.8481253329049122  0.7153765777640134
 
  0.00000000E+00  0.00000000E+00  0.00000000E+00
  0.00000000E+00  0.00000000E+00  0.00000000E+00
  0.00000000E+00  0.00000000E+00  0.00000000E+00
  0.00000000E+00  0.00000000E+00  0.00000000E+00
  0.00000000E+00  0.00000000E+00  0.00000000E+00
  0.00000000E+00  0.00000000E+00  0.00000000E+00
  0.00000000E+00  0.00000000E+00  0.00000000E+00
  0.00000000E+00  0.00000000E+00  0.00000000E+00
  0.00000000E+00  0.00000000E+00  0.00000000E+00
  0.00000000E+00  0.00000000E+00  0.00000000E+00
  0.00000000E+00  0.00000000E+00  0.00000000E+00
  0.00000000E+00  0.00000000E+00  0.00000000E+00
  0.00000000E+00  0.00000000E+00  0.00000000E+00
  0.00000000E+00  0.00000000E+00  0.00000000E+00
  0.00000000E+00  0.00000000E+00  0.00000000E+00
  0.00000000E+00  0.00000000E+00  0.00000000E+00
  0.00000000E+00  0.00000000E+00  0.00000000E+00
  0.00000000E+00  0.00000000E+00  0.00000000E+00
  0.00000000E+00  0.00000000E+00  0.00000000E+00
  0.00000000E+00  0.00000000E+00  0.00000000E+00
  0.00000000E+00  0.00000000E+00  0.00000000E+00
  0.00000000E+00  0.00000000E+00  0.00000000E+00
  0.00000000E+00  0.00000000E+00  0.00000000E+00
  0.00000000E+00  0.00000000E+00  0.00000000E+00
  0.00000000E+00  0.00000000E+00  0.00000000E+00
  0.00000000E+00  0.00000000E+00  0.00000000E+00
  0.00000000E+00  0.00000000E+00  0.00000000E+00
  0.00000000E+00  0.00000000E+00  0.00000000E+00
  0.00000000E+00  0.00000000E+00  0.00000000E+00
  0.00000000E+00  0.00000000E+00  0.00000000E+00
  0.00000000E+00  0.00000000E+00  0.00000000E+00
  0.00000000E+00  0.00000000E+00  0.00000000E+00
  0.00000000E+00  0.00000000E+00  0.00000000E+00
  0.00000000E+00  0.00000000E+00  0.00000000E+00
  0.00000000E+00  0.00000000E+00  0.00000000E+00
  0.00000000E+00  0.00000000E+00  0.00000000E+00
  0.00000000E+00  0.00000000E+00  0.00000000E+00
  0.00000000E+00  0.00000000E+00  0.00000000E+00
  0.00000000E+00  0.00000000E+00  0.00000000E+00
  0.00000000E+00  0.00000000E+00  0.00000000E+00
  0.00000000E+00  0.00000000E+00  0.00000000E+00
  0.00000000E+00  0.00000000E+00  0.00000000E+00
  0.00000000E+00  0.00000000E+00  0.00000000E+00
  0.00000000E+00  0.00000000E+00  0.00000000E+00
  0.00000000E+00  0.00000000E+00  0.00000000E+00
  0.00000000E+00  0.00000000E+00  0.00000000E+00
  0.00000000E+00  0.00000000E+00  0.00000000E+00
  0.00000000E+00  0.00000000E+00  0.00000000E+00
  0.00000000E+00  0.00000000E+00  0.00000000E+00
  0.00000000E+00  0.00000000E+00  0.00000000E+00
  0.00000000E+00  0.00000000E+00  0.00000000E+00
  0.00000000E+00  0.00000000E+00  0.00000000E+00
  0.00000000E+00  0.00000000E+00  0.00000000E+00
  0.00000000E+00  0.00000000E+00  0.00000000E+00
  0.00000000E+00  0.00000000E+00  0.00000000E+00
  0.00000000E+00  0.00000000E+00  0.00000000E+00
  0.00000000E+00  0.00000000E+00  0.00000000E+00
  0.00000000E+00  0.00000000E+00  0.00000000E+00
  0.00000000E+00  0.00000000E+00  0.00000000E+00
  0.00000000E+00  0.00000000E+00  0.00000000E+00
  0.00000000E+00  0.00000000E+00  0.00000000E+00
  0.00000000E+00  0.00000000E+00  0.00000000E+00
  0.00000000E+00  0.00000000E+00  0.00000000E+00
  0.00000000E+00  0.00000000E+00  0.00000000E+00
  0.00000000E+00  0.00000000E+00  0.00000000E+00
  0.00000000E+00  0.00000000E+00  0.00000000E+00
  0.00000000E+00  0.00000000E+00  0.00000000E+00
  0.00000000E+00  0.00000000E+00  0.00000000E+00
  0.00000000E+00  0.00000000E+00  0.00000000E+00
  0.00000000E+00  0.00000000E+00  0.00000000E+00
  0.00000000E+00  0.00000000E+00  0.00000000E+00
  0.00000000E+00  0.00000000E+00  0.00000000E+00
  0.00000000E+00  0.00000000E+00  0.00000000E+00
  0.00000000E+00  0.00000000E+00  0.00000000E+00
  0.00000000E+00  0.00000000E+00  0.00000000E+00
  0.00000000E+00  0.00000000E+00  0.00000000E+00
  0.00000000E+00  0.00000000E+00  0.00000000E+00
  0.00000000E+00  0.00000000E+00  0.00000000E+00
  0.00000000E+00  0.00000000E+00  0.00000000E+00
  0.00000000E+00  0.00000000E+00  0.00000000E+00
  0.00000000E+00  0.00000000E+00  0.00000000E+00
  0.00000000E+00  0.00000000E+00  0.00000000E+00
  0.00000000E+00  0.00000000E+00  0.00000000E+00
  0.00000000E+00  0.00000000E+00  0.00000000E+00
  0.00000000E+00  0.00000000E+00  0.00000000E+00
  0.00000000E+00  0.00000000E+00  0.00000000E+00
  0.00000000E+00  0.00000000E+00  0.00000000E+00
  0.00000000E+00  0.00000000E+00  0.00000000E+00
  0.00000000E+00  0.00000000E+00  0.00000000E+00
  0.00000000E+00  0.00000000E+00  0.00000000E+00
  0.00000000E+00  0.00000000E+00  0.00000000E+00
  0.00000000E+00  0.00000000E+00  0.00000000E+00
  0.00000000E+00  0.00000000E+00  0.00000000E+00
  0.00000000E+00  0.00000000E+00  0.00000000E+00
  0.00000000E+00  0.00000000E+00  0.00000000E+00
  0.00000000E+00  0.00000000E+00  0.00000000E+00
  0.00000000E+00  0.00000000E+00  0.00000000E+00
  0.00000000E+00  0.00000000E+00  0.00000000E+00
  0.00000000E+00  0.00000000E+00  0.00000000E+00
  0.00000000E+00  0.00000000E+00  0.00000000E+00
  0.00000000E+00  0.00000000E+00  0.00000000E+00
  0.00000000E+00  0.00000000E+00  0.00000000E+00
  0.00000000E+00  0.00000000E+00  0.00000000E+00
  0.00000000E+00  0.00000000E+00  0.00000000E+00
  0.00000000E+00  0.00000000E+00  0.00000000E+00
  0.00000000E+00  0.00000000E+00  0.00000000E+00
  0.00000000E+00  0.00000000E+00  0.00000000E+00
  0.00000000E+00  0.00000000E+00  0.00000000E+00
  0.00000000E+00  0.00000000E+00  0.00000000E+00
  0.00000000E+00  0.00000000E+00  0.00000000E+00
  0.00000000E+00  0.00000000E+00  0.00000000E+00
  0.00000000E+00  0.00000000E+00  0.00000000E+00
  0.00000000E+00  0.00000000E+00  0.00000000E+00
  0.00000000E+00  0.00000000E+00  0.00000000E+00
  0.00000000E+00  0.00000000E+00  0.00000000E+00
  0.00000000E+00  0.00000000E+00  0.00000000E+00
  0.00000000E+00  0.00000000E+00  0.00000000E+00
  0.00000000E+00  0.00000000E+00  0.00000000E+00
  0.00000000E+00  0.00000000E+00  0.00000000E+00
  0.00000000E+00  0.00000000E+00  0.00000000E+00
  0.00000000E+00  0.00000000E+00  0.00000000E+00
  0.00000000E+00  0.00000000E+00  0.00000000E+00
  0.00000000E+00  0.00000000E+00  0.00000000E+00
  0.00000000E+00  0.00000000E+00  0.00000000E+00
  0.00000000E+00  0.00000000E+00  0.00000000E+00
  0.00000000E+00  0.00000000E+00  0.00000000E+00
