# Supplementary material for: CO2 induced phase transitions in diamine-appended metal–organic frameworks
Source: Chem Sci. 2015 Jun 17;6(9):5177–85. doi: 10.1039/c5sc01828e (PMC5500831; doi:10.1039/c5sc01828e)
Supplement: Supplementary file 1 [file SC-006-C5SC01828E-s001.zip › coordinates/m06l-pair-mg.vasp]

1                                       
   1.00000000000000     
    21.7479444072812242   -0.0599807715669519    0.0016023133893557
   -10.1949263847541172   19.1574636630034476    0.0177523758079673
    -0.0164656921146329    0.0346253143274641    7.0153016848269445
   Mg   H    O    N    C 
     6    42    22     4    52
Direct
  0.6440222942915657  0.2498931763890497  0.1751305172239121
  0.7364842141225234  0.2979070176917470  0.8376118189381445
  0.6903408963429497  0.3535118299987973  0.4960641470658880
  0.3021495891218404  0.5918072348702936  0.8412058525816453
  0.3495941061189949  0.6843979464363084  0.1780251418790954
  0.4048544436123454  0.6377147118092994  0.5180067226507470
  0.5545437031261576  0.4125897109077111  0.7902088179138981
  0.6440330510253540  0.0869644775361406  0.1394391237774560
  0.5830462197843544  0.9686251392734356  0.0024953614183030
  0.5653415444200935  0.0574632465375679  0.4683238079876145
  0.0161980214309364  0.5160282037246848  0.6625977121103562
  0.8993800065553473  0.4510268185301294  0.8069640510888482
  0.9323039772556471  0.4212758267639237  0.1211813923068900
  0.4566103315961064  0.3992372282525782  0.3324457654683247
  0.5202971214224570  0.3409133134349333  0.4700412597836957
  0.4645850995301564  0.5021296197571880  0.2246504398504162
  0.0213034191224343  0.5270765259324163  0.0133564748552889
  0.1396906375736520  0.5895194950416572  0.8763898797126637
  0.5718461848677127  0.9644308960528604  0.3531528451226420
  0.1093141321831181  0.5105542173354792  0.5489321040640098
  0.5047548475948670  0.8482752890762510  0.2078025284653939
  0.3953108201571909  0.4701867407404209  0.5442523435805732
  0.4530186736332797  0.4058844336811677  0.6818729700019539
  0.4758183585851070  0.8796828036041375  0.8950813714470388
  0.7990545256350376  0.4722802080572355  0.3758517406462463
  0.5247330973725340  0.7457958837123595  0.6238742817360243
  0.5127054158504972  0.6450606047817091  0.8318977235313846
  0.5658844015570579  0.6357924234383420  0.6580842173095466
  0.5601572191095185  0.6691224387456770  0.3362201735957061
  0.5327024582439943  0.7325220414491989  0.2854506607100448
  0.6142147076470709  0.7582063794829061  0.3995336337393613
  0.6991533973207730  0.4471534206780168  0.1594027073211618
  0.6822044830819503  0.5016286505479502  0.3105884412853413
  0.7196073419381320  0.5123537799531643  0.6422311660903683
  0.7861704820253592  0.4908326218799643  0.7059250322658891
  0.8075253065770048  0.5677087820586555  0.5696220462970747
  0.6309053838803009  0.7019097142430271  0.9430101956845415
  0.6007406392219898  0.7639638247194975  0.9084815899098627
  0.7444089742792216  0.5583684955658128  0.0111864847673579
  0.8109763840884936  0.5363661726506604  0.0643008107087406
  0.7938134727602982  0.7641874209822653  0.4734780972977589
  0.9206211865249994  0.7075274207106856  0.2225100469311002
  0.9179560584210956  0.6265352478347400  0.1634723514063613
  0.8925231917267040  0.6710816047596064  0.9921433857657418
  0.7128572305864059  0.8731756218962711  0.8519332282319777
  0.7448582428628221  0.8767936660284623  0.6172275271347286
  0.7125338470201253  0.6449977575667590  0.4570549048574586
  0.6568320832359504  0.8582139323848742  0.6527783174743372
  0.3648055978152765  0.5568653602004827  0.7184759007463719
  0.3721462188367796  0.6849941741599479  0.7324221016207296
  0.4245625946546560  0.5849153245878251  0.3042912421613818
  0.4196841391572766  0.7334174144090756  0.3812565157482317
  0.3052222342094396  0.6125777971837647  0.4019159210117973
  0.3916095813770066  0.7604313064885881  0.9709661180825272
  0.2563369022487637  0.6222034524323773  0.0485352812413947
  0.3752805596372176  0.6139316955997448  0.0631409849157956
  0.2280138790549503  0.5584442146435136  0.6369352514781075
  0.6085779001477323  0.3123080750237650  0.2972355606104373
  0.7370213050845211  0.3199918441884543  0.2822851531896674
  0.6387680466657903  0.3743412648180440  0.7116100321101321
  0.6748765282253700  0.2040420989385239  0.9680905643332607
  0.6654531037731072  0.3226189541236814  0.9519311272899722
  0.6114191013335122  0.1759018749125352  0.3805431074196545
  0.7847668520884464  0.3684384507061521  0.6333951107815363
  0.6646022682931026  0.2533238016319730  0.6146218079181327
  0.8126181893172258  0.3397884148164288  0.0434637367241926
  0.7701310975679148  0.7904733376718884  0.5276988170067070
  0.7245943780991876  0.6216272286476195  0.3504101180289974
  0.8315473100733007  0.7187977870594432  0.3779893440169104
  0.6945924419560602  0.6809905333447059  0.6424861117113952
  0.5220070888747882  0.7002291208729008  0.5750416384868513
  0.7528509656270389  0.4693533689140545  0.4192582552456146
  0.6784344717161539  0.7748590346145335  0.7185666634923785
  0.8200856155907971  0.6212880655125459  0.2174512015327374
  0.6407195471951967  0.1403453890228506  0.8836343037496811
  0.5809047978847897  0.3616150587694495  0.0127065346025195
  0.5448797816836518  0.3961096134737981  0.9382067616177892
  0.5002271074571260  0.4111263173860904  0.0485681242429029
  0.5915374956881211  0.0133126008419902  0.9144592354394604
  0.6262867466457107  0.0798157289611241  0.9926143331884567
  0.6301062705118002  0.3524094758612951  0.8836215702651725
  0.8478085954173786  0.4004197450079492  0.5477881170153512
  0.6190685130431263  0.1308138384185678  0.6880005809792756
  0.5829644051939611  0.0624913137105545  0.6145891363074838
  0.5684806899347613  0.0028675063300517  0.7227719027052240
  0.9727022137237995  0.4811256802247190  0.5745152439877615
  0.9070503659445586  0.4452112820219682  0.6565181364421319
  0.6318179998118568  0.1894752608052283  0.5540551120612810
  0.5733125100675350  0.3421486134129173  0.2110714719591997
  0.8583272028800967  0.3936121070217005  0.3478271760055425
  0.9262587302483380  0.4299199413641922  0.2703946442027280
  0.9842042734641895  0.4744410455008620  0.3785904078483763
  0.4919924265396241  0.3899999443643334  0.2426394281441159
  0.5272698651786933  0.3567513229803532  0.3212267257884688
  0.8004201007358084  0.3485944756565027  0.2169243417907895
  0.1926283615747894  0.5870298010220441  0.1330489492221494
  0.4147034062196493  0.5295711497805351  0.0016865022419340
  0.4487760760389910  0.4931130335603933  0.0763985818377307
  0.4638258731134734  0.4485028443949688  0.9660495311103523
  0.0658593874831288  0.5361210172959018  0.1015571714186039
  0.1323569216659713  0.5717089954682804  0.0234999324102234
  0.4043683290458248  0.5778839946103055  0.1312861524385892
  0.4531831301486250  0.7962251367182667  0.4669583939285826
  0.1828999080376630  0.5652056496704454  0.3289896836544602
  0.1145500488181131  0.5281645248383400  0.4022868950079319
  0.0551773260104129  0.5130058197571543  0.2936418817556194
  0.5363581083017681  0.9208802765438311  0.4413535588443746
  0.4991781948861783  0.8555445100513918  0.3586594967283187
  0.2414291238480018  0.5788877081976249  0.4629857408341032
  0.3955784997178587  0.5222925734846172  0.8036539065802502
  0.4469322914644365  0.8063748465598441  0.6674233116106159
  0.4844415509537532  0.8739464199555438  0.7456031538790571
  0.5298413314393532  0.9320126014357226  0.6376551834368634
  0.4435746783399265  0.4410986845904949  0.7717027715102233
  0.4107301315783493  0.4767430445285881  0.6930575211640483
  0.4009448124157044  0.7483229684924413  0.7979600706037953
  0.5528051202058126  0.6733297623214712  0.7248935220004374
  0.5604003608880772  0.7165801518421807  0.3879040221079665
  0.7233119073737181  0.4915335053872990  0.2556823079831489
  0.7678930759841258  0.5136066308385607  0.5944858634656037
  0.6161387662759771  0.7290840675573063  0.8345221095631322
  0.7748386671267786  0.5522626528758006  0.1285920547135186
  0.7138881147707028  0.7454517802513613  0.6308304063121166
  0.8924569704932943  0.6591362341471577  0.1441875619767037
  0.7944126506574122  0.6580156569437413  0.3176848103959099
  0.6997001825243434  0.8504584289356264  0.7093673456779932
 
  0.00000000E+00  0.00000000E+00  0.00000000E+00
  0.00000000E+00  0.00000000E+00  0.00000000E+00
  0.00000000E+00  0.00000000E+00  0.00000000E+00
  0.00000000E+00  0.00000000E+00  0.00000000E+00
  0.00000000E+00  0.00000000E+00  0.00000000E+00
  0.00000000E+00  0.00000000E+00  0.00000000E+00
  0.00000000E+00  0.00000000E+00  0.00000000E+00
  0.00000000E+00  0.00000000E+00  0.00000000E+00
  0.00000000E+00  0.00000000E+00  0.00000000E+00
  0.00000000E+00  0.00000000E+00  0.00000000E+00
  0.00000000E+00  0.00000000E+00  0.00000000E+00
  0.00000000E+00  0.00000000E+00  0.00000000E+00
  0.00000000E+00  0.00000000E+00  0.00000000E+00
  0.00000000E+00  0.00000000E+00  0.00000000E+00
  0.00000000E+00  0.00000000E+00  0.00000000E+00
  0.00000000E+00  0.00000000E+00  0.00000000E+00
  0.00000000E+00  0.00000000E+00  0.00000000E+00
  0.00000000E+00  0.00000000E+00  0.00000000E+00
  0.00000000E+00  0.00000000E+00  0.00000000E+00
  0.00000000E+00  0.00000000E+00  0.00000000E+00
  0.00000000E+00  0.00000000E+00  0.00000000E+00
  0.00000000E+00  0.00000000E+00  0.00000000E+00
  0.00000000E+00  0.00000000E+00  0.00000000E+00
  0.00000000E+00  0.00000000E+00  0.00000000E+00
  0.00000000E+00  0.00000000E+00  0.00000000E+00
  0.00000000E+00  0.00000000E+00  0.00000000E+00
  0.00000000E+00  0.00000000E+00  0.00000000E+00
  0.00000000E+00  0.00000000E+00  0.00000000E+00
  0.00000000E+00  0.00000000E+00  0.00000000E+00
  0.00000000E+00  0.00000000E+00  0.00000000E+00
  0.00000000E+00  0.00000000E+00  0.00000000E+00
  0.00000000E+00  0.00000000E+00  0.00000000E+00
  0.00000000E+00  0.00000000E+00  0.00000000E+00
  0.00000000E+00  0.00000000E+00  0.00000000E+00
  0.00000000E+00  0.00000000E+00  0.00000000E+00
  0.00000000E+00  0.00000000E+00  0.00000000E+00
  0.00000000E+00  0.00000000E+00  0.00000000E+00
  0.00000000E+00  0.00000000E+00  0.00000000E+00
  0.00000000E+00  0.00000000E+00  0.00000000E+00
  0.00000000E+00  0.00000000E+00  0.00000000E+00
  0.00000000E+00  0.00000000E+00  0.00000000E+00
  0.00000000E+00  0.00000000E+00  0.00000000E+00
  0.00000000E+00  0.00000000E+00  0.00000000E+00
  0.00000000E+00  0.00000000E+00  0.00000000E+00
  0.00000000E+00  0.00000000E+00  0.00000000E+00
  0.00000000E+00  0.00000000E+00  0.00000000E+00
  0.00000000E+00  0.00000000E+00  0.00000000E+00
  0.00000000E+00  0.00000000E+00  0.00000000E+00
  0.00000000E+00  0.00000000E+00  0.00000000E+00
  0.00000000E+00  0.00000000E+00  0.00000000E+00
  0.00000000E+00  0.00000000E+00  0.00000000E+00
  0.00000000E+00  0.00000000E+00  0.00000000E+00
  0.00000000E+00  0.00000000E+00  0.00000000E+00
  0.00000000E+00  0.00000000E+00  0.00000000E+00
  0.00000000E+00  0.00000000E+00  0.00000000E+00
  0.00000000E+00  0.00000000E+00  0.00000000E+00
  0.00000000E+00  0.00000000E+00  0.00000000E+00
  0.00000000E+00  0.00000000E+00  0.00000000E+00
  0.00000000E+00  0.00000000E+00  0.00000000E+00
  0.00000000E+00  0.00000000E+00  0.00000000E+00
  0.00000000E+00  0.00000000E+00  0.00000000E+00
  0.00000000E+00  0.00000000E+00  0.00000000E+00
  0.00000000E+00  0.00000000E+00  0.00000000E+00
  0.00000000E+00  0.00000000E+00  0.00000000E+00
  0.00000000E+00  0.00000000E+00  0.00000000E+00
  0.00000000E+00  0.00000000E+00  0.00000000E+00
  0.00000000E+00  0.00000000E+00  0.00000000E+00
  0.00000000E+00  0.00000000E+00  0.00000000E+00
  0.00000000E+00  0.00000000E+00  0.00000000E+00
  0.00000000E+00  0.00000000E+00  0.00000000E+00
  0.00000000E+00  0.00000000E+00  0.00000000E+00
  0.00000000E+00  0.00000000E+00  0.00000000E+00
  0.00000000E+00  0.00000000E+00  0.00000000E+00
  0.00000000E+00  0.00000000E+00  0.00000000E+00
  0.00000000E+00  0.00000000E+00  0.00000000E+00
  0.00000000E+00  0.00000000E+00  0.00000000E+00
  0.00000000E+00  0.00000000E+00  0.00000000E+00
  0.00000000E+00  0.00000000E+00  0.00000000E+00
  0.00000000E+00  0.00000000E+00  0.00000000E+00
  0.00000000E+00  0.00000000E+00  0.00000000E+00
  0.00000000E+00  0.00000000E+00  0.00000000E+00
  0.00000000E+00  0.00000000E+00  0.00000000E+00
  0.00000000E+00  0.00000000E+00  0.00000000E+00
  0.00000000E+00  0.00000000E+00  0.00000000E+00
  0.00000000E+00  0.00000000E+00  0.00000000E+00
  0.00000000E+00  0.00000000E+00  0.00000000E+00
  0.00000000E+00  0.00000000E+00  0.00000000E+00
  0.00000000E+00  0.00000000E+00  0.00000000E+00
  0.00000000E+00  0.00000000E+00  0.00000000E+00
  0.00000000E+00  0.00000000E+00  0.00000000E+00
  0.00000000E+00  0.00000000E+00  0.00000000E+00
  0.00000000E+00  0.00000000E+00  0.00000000E+00
  0.00000000E+00  0.00000000E+00  0.00000000E+00
  0.00000000E+00  0.00000000E+00  0.00000000E+00
  0.00000000E+00  0.00000000E+00  0.00000000E+00
  0.00000000E+00  0.00000000E+00  0.00000000E+00
  0.00000000E+00  0.00000000E+00  0.00000000E+00
  0.00000000E+00  0.00000000E+00  0.00000000E+00
  0.00000000E+00  0.00000000E+00  0.00000000E+00
  0.00000000E+00  0.00000000E+00  0.00000000E+00
  0.00000000E+00  0.00000000E+00  0.00000000E+00
  0.00000000E+00  0.00000000E+00  0.00000000E+00
  0.00000000E+00  0.00000000E+00  0.00000000E+00
  0.00000000E+00  0.00000000E+00  0.00000000E+00
  0.00000000E+00  0.00000000E+00  0.00000000E+00
  0.00000000E+00  0.00000000E+00  0.00000000E+00
  0.00000000E+00  0.00000000E+00  0.00000000E+00
  0.00000000E+00  0.00000000E+00  0.00000000E+00
  0.00000000E+00  0.00000000E+00  0.00000000E+00
  0.00000000E+00  0.00000000E+00  0.00000000E+00
  0.00000000E+00  0.00000000E+00  0.00000000E+00
  0.00000000E+00  0.00000000E+00  0.00000000E+00
  0.00000000E+00  0.00000000E+00  0.00000000E+00
  0.00000000E+00  0.00000000E+00  0.00000000E+00
  0.00000000E+00  0.00000000E+00  0.00000000E+00
  0.00000000E+00  0.00000000E+00  0.00000000E+00
  0.00000000E+00  0.00000000E+00  0.00000000E+00
  0.00000000E+00  0.00000000E+00  0.00000000E+00
  0.00000000E+00  0.00000000E+00  0.00000000E+00
  0.00000000E+00  0.00000000E+00  0.00000000E+00
  0.00000000E+00  0.00000000E+00  0.00000000E+00
  0.00000000E+00  0.00000000E+00  0.00000000E+00
  0.00000000E+00  0.00000000E+00  0.00000000E+00
  0.00000000E+00  0.00000000E+00  0.00000000E+00
  0.00000000E+00  0.00000000E+00  0.00000000E+00
  0.00000000E+00  0.00000000E+00  0.00000000E+00
