# Supplementary material for: CO2 induced phase transitions in diamine-appended metal–organic frameworks
Source: Chem Sci. 2015 Jun 17;6(9):5177–85. doi: 10.1039/c5sc01828e (PMC5500831; doi:10.1039/c5sc01828e)
Supplement: Supplementary file 1 [file SC-006-C5SC01828E-s001.zip › coordinates/m06l-pair-mn.vasp]

1                                       
   1.00000000000000     
    21.9232610533514460   -0.0274775092052038   -0.0469427296752462
   -10.2480960938603385   19.3218510534822840    0.0651934671335481
    -0.0322840341354633    0.0437606448635585    7.2278895265668446
   Mn   H    O    N    C 
     6    42    22     4    52
Direct
  0.6427788723750497  0.2455408029440946  0.1710323784733119
  0.7404641603055302  0.2983338484302372  0.8371310363916814
  0.6880527614808191  0.3549509815634547  0.4984271442610268
  0.2976859647840643  0.5903487087622494  0.8454113475994138
  0.3500588145063211  0.6882953318293595  0.1788182361035230
  0.4061284382682714  0.6353116493502123  0.5161354009168596
  0.5517760932416775  0.4108628352845049  0.7966140842255035
  0.6430028489460516  0.0850446359978290  0.1249173995461662
  0.5814808696033915  0.9678084313234229  0.9937713152452295
  0.5651547661864665  0.0562418404162401  0.4732927128403640
  0.0158132335452811  0.5143072913340297  0.6541746496282483
  0.9002036413904563  0.4492461278408331  0.7929243703016148
  0.9329449542385851  0.4225259939523460  0.1269499102085909
  0.4560989786709747  0.3978959907097945  0.3235378044112363
  0.5205746817764105  0.3413587611302578  0.4573109213158645
  0.4625650282305979  0.4990315150692350  0.2184866620149964
  0.0206606018825697  0.5256818606044008  0.0218010614983560
  0.1378895918591086  0.5882777714326717  0.8906274044865905
  0.5699361387770916  0.9640079398514474  0.3617401059709784
  0.1080423972074774  0.5104565582218178  0.5438914535824991
  0.5029517257816202  0.8489921838750887  0.2220990907804648
  0.3956465463404052  0.4702681996612871  0.5571633350149022
  0.4517781840411532  0.4053278845668321  0.6907194738375738
  0.4768739065463909  0.8803152606019998  0.8893776909614920
  0.7997607365935550  0.4740709345204770  0.3782369744424008
  0.5263792654149577  0.7467607793248644  0.6198500824303903
  0.5150959645747367  0.6469071271415797  0.8211968581949256
  0.5669986299886619  0.6368316205203014  0.6510327336714482
  0.5601313938479625  0.6707153918410063  0.3379523003505305
  0.5338308362505511  0.7348103350622234  0.2923194513516733
  0.6152191130265126  0.7586531860658227  0.3992366580307923
  0.6998680647010129  0.4501537868676384  0.1702176318096809
  0.6839662557127386  0.5044000548206851  0.3188329162750334
  0.7217559817810058  0.5135092710940737  0.6401253789654962
  0.7886162795149256  0.4925470063690966  0.6984982439248475
  0.8084243584595981  0.5692207159053203  0.5685084128362909
  0.6332192253685494  0.7010889854275775  0.9252219537168875
  0.6040828197692405  0.7637232806837042  0.8962983931562727
  0.7446333748517879  0.5602898271891151  0.0255913961434269
  0.8111163793421491  0.5388795447737451  0.0782993923313371
  0.7931572922228080  0.7621558972507336  0.4702784301575541
  0.9172934420135467  0.7102973368631790  0.2264010851065137
  0.9175180504684954  0.6310991643068879  0.1722537325912437
  0.8895328881374267  0.6728797738327786  0.0043925552996767
  0.7164579608622597  0.8702711212613059  0.8429273261765732
  0.7484956380770412  0.8743032533727406  0.6157510725519347
  0.7123236694443708  0.6448303615851187  0.4603913530537134
  0.6623298139433288  0.8595971858810010  0.6480926093228028
  0.3655438279027837  0.5561383484650185  0.7262601560797419
  0.3689601157607071  0.6877261666631305  0.7321281282133054
  0.4237530993689452  0.5803999213127842  0.2985470307989394
  0.4189816774545536  0.7355335845607404  0.3915590493273250
  0.3020784728217732  0.6087862312852886  0.4015646023172471
  0.3962273900705872  0.7634105392810909  0.9666739103576374
  0.2532203333660393  0.6211119537224292  0.0587944600753603
  0.3796114098791422  0.6154689864676111  0.0629774895519299
  0.2249880039642227  0.5604030088270168  0.6324069364863851
  0.6079842868183764  0.3131418198848999  0.2897405715176406
  0.7398399008037523  0.3170176029105807  0.2830740154786756
  0.6345059744810035  0.3737838815015274  0.7175996784315869
  0.6740674555907440  0.2009199601916720  0.9578786744888177
  0.6672236755520670  0.3270868638687251  0.9523536003011783
  0.6136459790097682  0.1730843046672054  0.3850561257326575
  0.7869516746064035  0.3676489529902501  0.6233433740209157
  0.6607360144982890  0.2502109854819224  0.6154501553941869
  0.8156468938118527  0.3445425162451445  0.0481248925041158
  0.7698972991640936  0.7884156972355437  0.5243647470784041
  0.7245067282324755  0.6217642219136382  0.3566761599502118
  0.8295090928199634  0.7194159903654802  0.3772200884442079
  0.6945639840934935  0.6800920820406210  0.6355442486403209
  0.5248194446947886  0.7022025950328673  0.5720408199985658
  0.7546314434364133  0.4724011019981909  0.4210165101405973
  0.6795286712107884  0.7737583973148544  0.7082930515586980
  0.8193523642861985  0.6229516604671702  0.2250734285994702
  0.6398191710800494  0.1379174059317753  0.8754826619166735
  0.5804545858024905  0.3623220589605352  0.0131915620862805
  0.5432595223172275  0.3952916568065974  0.9407769502668482
  0.4987506101537344  0.4097957354979183  0.0476031244006551
  0.5904566213431229  0.0121217354927566  0.9073453409621928
  0.6253856688112166  0.0780221124812972  0.9823056861938435
  0.6292439765507463  0.3537223889184365  0.8865234528587255
  0.8494025905306195  0.3997564844575446  0.5402923453453481
  0.6184659794455862  0.1288897582275016  0.6859614542695101
  0.5825441377253721  0.0611788033243529  0.6153674098238033
  0.5677357077715957  0.0019877182482159  0.7210755263623347
  0.9728514954628779  0.4800664278483212  0.5679012778558882
  0.9078538995666897  0.4440456712263949  0.6467737305694916
  0.6314259665735945  0.1871854974818196  0.5555515722090930
  0.5730343282104733  0.3429604788929191  0.2054090949029764
  0.8595609643125270  0.3936010193626229  0.3465479249639170
  0.9268049766700631  0.4303611121895520  0.2718972312974997
  0.9841754361997268  0.4740826636746320  0.3775278928778259
  0.4913218885432005  0.3892087626690796  0.2362722745052512
  0.5271490897261389  0.3569154132478242  0.3126405122808851
  0.8023995637320293  0.3491523334204079  0.2186650362842635
  0.1902165132242845  0.5859518008579135  0.1411410883882940
  0.4150564085959241  0.5287159637908422  0.0016371462722526
  0.4476833487723069  0.4911551134519530  0.0740834385090916
  0.4624324913965605  0.4468535413099514  0.9671099626564932
  0.0647662935413682  0.5351157528533825  0.1085122189486152
  0.1306333445192200  0.5706850631582645  0.0336054815279521
  0.4054241704557427  0.5767248789299179  0.1287785771083936
  0.4524733038825444  0.7977418373962435  0.4746945950765942
  0.1809511682820749  0.5645219329780459  0.3310069210128379
  0.1132261534781185  0.5278033374303571  0.4014451815358484
  0.0543331782712526  0.5124210159841491  0.2952301810465513
  0.5351038248393023  0.9209729829553935  0.4480195251874372
  0.4979185336172606  0.8562594383323336  0.3685761623081457
  0.2390426749137326  0.5783931467673389  0.4616818491862589
  0.3961620574019585  0.5217193573774391  0.8096370140887427
  0.4467431528924128  0.8075250479125028  0.6688824611616137
  0.4846508065436101  0.8744502804011173  0.7441629991548196
  0.5292228477784309  0.9319240129847867  0.6387037459388535
  0.4427250803788075  0.4402528140274270  0.7781747309916363
  0.4107191490838024  0.4763761091069063  0.7019009054710574
  0.4013379636969790  0.7502329081936944  0.7965054219802633
  0.5548592518999224  0.6744915374243921  0.7167948844086866
  0.5615517556524455  0.7181650328893258  0.3893809514682632
  0.7243286050117128  0.4941759339662667  0.2635737386053316
  0.7697319061889218  0.5153629197313465  0.5921248209053088
  0.6183587121700325  0.7288976444580709  0.8223280128007667
  0.7750089837857472  0.5543760113659177  0.1397727684123148
  0.7142481699458221  0.7441448824525732  0.6238144890355082
  0.8905645482946476  0.6618463346456559  0.1522119908839308
  0.7931886047519683  0.6586543430235560  0.3218970725598818
  0.7032075106710781  0.8491868102747318  0.7033163277947809
 
  0.00000000E+00  0.00000000E+00  0.00000000E+00
  0.00000000E+00  0.00000000E+00  0.00000000E+00
  0.00000000E+00  0.00000000E+00  0.00000000E+00
  0.00000000E+00  0.00000000E+00  0.00000000E+00
  0.00000000E+00  0.00000000E+00  0.00000000E+00
  0.00000000E+00  0.00000000E+00  0.00000000E+00
  0.00000000E+00  0.00000000E+00  0.00000000E+00
  0.00000000E+00  0.00000000E+00  0.00000000E+00
  0.00000000E+00  0.00000000E+00  0.00000000E+00
  0.00000000E+00  0.00000000E+00  0.00000000E+00
  0.00000000E+00  0.00000000E+00  0.00000000E+00
  0.00000000E+00  0.00000000E+00  0.00000000E+00
  0.00000000E+00  0.00000000E+00  0.00000000E+00
  0.00000000E+00  0.00000000E+00  0.00000000E+00
  0.00000000E+00  0.00000000E+00  0.00000000E+00
  0.00000000E+00  0.00000000E+00  0.00000000E+00
  0.00000000E+00  0.00000000E+00  0.00000000E+00
  0.00000000E+00  0.00000000E+00  0.00000000E+00
  0.00000000E+00  0.00000000E+00  0.00000000E+00
  0.00000000E+00  0.00000000E+00  0.00000000E+00
  0.00000000E+00  0.00000000E+00  0.00000000E+00
  0.00000000E+00  0.00000000E+00  0.00000000E+00
  0.00000000E+00  0.00000000E+00  0.00000000E+00
  0.00000000E+00  0.00000000E+00  0.00000000E+00
  0.00000000E+00  0.00000000E+00  0.00000000E+00
  0.00000000E+00  0.00000000E+00  0.00000000E+00
  0.00000000E+00  0.00000000E+00  0.00000000E+00
  0.00000000E+00  0.00000000E+00  0.00000000E+00
  0.00000000E+00  0.00000000E+00  0.00000000E+00
  0.00000000E+00  0.00000000E+00  0.00000000E+00
  0.00000000E+00  0.00000000E+00  0.00000000E+00
  0.00000000E+00  0.00000000E+00  0.00000000E+00
  0.00000000E+00  0.00000000E+00  0.00000000E+00
  0.00000000E+00  0.00000000E+00  0.00000000E+00
  0.00000000E+00  0.00000000E+00  0.00000000E+00
  0.00000000E+00  0.00000000E+00  0.00000000E+00
  0.00000000E+00  0.00000000E+00  0.00000000E+00
  0.00000000E+00  0.00000000E+00  0.00000000E+00
  0.00000000E+00  0.00000000E+00  0.00000000E+00
  0.00000000E+00  0.00000000E+00  0.00000000E+00
  0.00000000E+00  0.00000000E+00  0.00000000E+00
  0.00000000E+00  0.00000000E+00  0.00000000E+00
  0.00000000E+00  0.00000000E+00  0.00000000E+00
  0.00000000E+00  0.00000000E+00  0.00000000E+00
  0.00000000E+00  0.00000000E+00  0.00000000E+00
  0.00000000E+00  0.00000000E+00  0.00000000E+00
  0.00000000E+00  0.00000000E+00  0.00000000E+00
  0.00000000E+00  0.00000000E+00  0.00000000E+00
  0.00000000E+00  0.00000000E+00  0.00000000E+00
  0.00000000E+00  0.00000000E+00  0.00000000E+00
  0.00000000E+00  0.00000000E+00  0.00000000E+00
  0.00000000E+00  0.00000000E+00  0.00000000E+00
  0.00000000E+00  0.00000000E+00  0.00000000E+00
  0.00000000E+00  0.00000000E+00  0.00000000E+00
  0.00000000E+00  0.00000000E+00  0.00000000E+00
  0.00000000E+00  0.00000000E+00  0.00000000E+00
  0.00000000E+00  0.00000000E+00  0.00000000E+00
  0.00000000E+00  0.00000000E+00  0.00000000E+00
  0.00000000E+00  0.00000000E+00  0.00000000E+00
  0.00000000E+00  0.00000000E+00  0.00000000E+00
  0.00000000E+00  0.00000000E+00  0.00000000E+00
  0.00000000E+00  0.00000000E+00  0.00000000E+00
  0.00000000E+00  0.00000000E+00  0.00000000E+00
  0.00000000E+00  0.00000000E+00  0.00000000E+00
  0.00000000E+00  0.00000000E+00  0.00000000E+00
  0.00000000E+00  0.00000000E+00  0.00000000E+00
  0.00000000E+00  0.00000000E+00  0.00000000E+00
  0.00000000E+00  0.00000000E+00  0.00000000E+00
  0.00000000E+00  0.00000000E+00  0.00000000E+00
  0.00000000E+00  0.00000000E+00  0.00000000E+00
  0.00000000E+00  0.00000000E+00  0.00000000E+00
  0.00000000E+00  0.00000000E+00  0.00000000E+00
  0.00000000E+00  0.00000000E+00  0.00000000E+00
  0.00000000E+00  0.00000000E+00  0.00000000E+00
  0.00000000E+00  0.00000000E+00  0.00000000E+00
  0.00000000E+00  0.00000000E+00  0.00000000E+00
  0.00000000E+00  0.00000000E+00  0.00000000E+00
  0.00000000E+00  0.00000000E+00  0.00000000E+00
  0.00000000E+00  0.00000000E+00  0.00000000E+00
  0.00000000E+00  0.00000000E+00  0.00000000E+00
  0.00000000E+00  0.00000000E+00  0.00000000E+00
  0.00000000E+00  0.00000000E+00  0.00000000E+00
  0.00000000E+00  0.00000000E+00  0.00000000E+00
  0.00000000E+00  0.00000000E+00  0.00000000E+00
  0.00000000E+00  0.00000000E+00  0.00000000E+00
  0.00000000E+00  0.00000000E+00  0.00000000E+00
  0.00000000E+00  0.00000000E+00  0.00000000E+00
  0.00000000E+00  0.00000000E+00  0.00000000E+00
  0.00000000E+00  0.00000000E+00  0.00000000E+00
  0.00000000E+00  0.00000000E+00  0.00000000E+00
  0.00000000E+00  0.00000000E+00  0.00000000E+00
  0.00000000E+00  0.00000000E+00  0.00000000E+00
  0.00000000E+00  0.00000000E+00  0.00000000E+00
  0.00000000E+00  0.00000000E+00  0.00000000E+00
  0.00000000E+00  0.00000000E+00  0.00000000E+00
  0.00000000E+00  0.00000000E+00  0.00000000E+00
  0.00000000E+00  0.00000000E+00  0.00000000E+00
  0.00000000E+00  0.00000000E+00  0.00000000E+00
  0.00000000E+00  0.00000000E+00  0.00000000E+00
  0.00000000E+00  0.00000000E+00  0.00000000E+00
  0.00000000E+00  0.00000000E+00  0.00000000E+00
  0.00000000E+00  0.00000000E+00  0.00000000E+00
  0.00000000E+00  0.00000000E+00  0.00000000E+00
  0.00000000E+00  0.00000000E+00  0.00000000E+00
  0.00000000E+00  0.00000000E+00  0.00000000E+00
  0.00000000E+00  0.00000000E+00  0.00000000E+00
  0.00000000E+00  0.00000000E+00  0.00000000E+00
  0.00000000E+00  0.00000000E+00  0.00000000E+00
  0.00000000E+00  0.00000000E+00  0.00000000E+00
  0.00000000E+00  0.00000000E+00  0.00000000E+00
  0.00000000E+00  0.00000000E+00  0.00000000E+00
  0.00000000E+00  0.00000000E+00  0.00000000E+00
  0.00000000E+00  0.00000000E+00  0.00000000E+00
  0.00000000E+00  0.00000000E+00  0.00000000E+00
  0.00000000E+00  0.00000000E+00  0.00000000E+00
  0.00000000E+00  0.00000000E+00  0.00000000E+00
  0.00000000E+00  0.00000000E+00  0.00000000E+00
  0.00000000E+00  0.00000000E+00  0.00000000E+00
  0.00000000E+00  0.00000000E+00  0.00000000E+00
  0.00000000E+00  0.00000000E+00  0.00000000E+00
  0.00000000E+00  0.00000000E+00  0.00000000E+00
  0.00000000E+00  0.00000000E+00  0.00000000E+00
  0.00000000E+00  0.00000000E+00  0.00000000E+00
  0.00000000E+00  0.00000000E+00  0.00000000E+00
  0.00000000E+00  0.00000000E+00  0.00000000E+00
  0.00000000E+00  0.00000000E+00  0.00000000E+00
