# Supplementary material for: CO2 induced phase transitions in diamine-appended metal–organic frameworks
Source: Chem Sci. 2015 Jun 17;6(9):5177–85. doi: 10.1039/c5sc01828e (PMC5500831; doi:10.1039/c5sc01828e)
Supplement: Supplementary file 1 [file SC-006-C5SC01828E-s001.zip › coordinates/m06l-pair-ni.vasp]

1                                       
   1.00000000000000     
    21.6832293108422576   -0.0922548859025585   -0.0693935746489505
   -10.1929702500960602   19.2219649097730070    0.0529979016508138
    -0.0395372927539884    0.0357514407233539    6.9533831461579512
   Ni   H    O    N    C 
     6    42    22     4    52
Direct
  0.6417254474157148  0.2511004212374348  0.1737859684633299
  0.7363725980177301  0.2947975034000977  0.8346614613571063
  0.6942370520695932  0.3563309924774258  0.4944050496899730
  0.2997283611723004  0.5815546613043142  0.8515047807406768
  0.3480697596346832  0.6845728338566304  0.1738803596671193
  0.4071444937304808  0.6436645197076777  0.5220331255022723
  0.5537281846694996  0.4119368086691877  0.7895090374589910
  0.6456615808244143  0.0871036742512151  0.1435133741304568
  0.5829356359486699  0.9693833395260067  0.0054449896286187
  0.5655868903424288  0.0586584847289220  0.4669471859546230
  0.0180862801817769  0.5150975428671416  0.6643304266891354
  0.9010754366505713  0.4516426348065949  0.8084504154071365
  0.9329678754594785  0.4212789002126534  0.1181747478276141
  0.4560329675160648  0.3993233589803125  0.3344188892053216
  0.5188978371472518  0.3401631717513148  0.4738275743979749
  0.4632534108580338  0.5012635049508994  0.2258810654723905
  0.0213080698739649  0.5267435823843997  0.0100109284592550
  0.1398045962457182  0.5900714461878630  0.8735179880228223
  0.5711525170163539  0.9663104296832665  0.3510187996261773
  0.1108584272436770  0.5111162872587502  0.5505998936755641
  0.5054570896114973  0.8501390562758576  0.2053886608143274
  0.3942381643096714  0.4694139866202437  0.5388688543241044
  0.4529674872257312  0.4063776425346725  0.6788298731316780
  0.4763123918778704  0.8812486959112368  0.8973152713223008
  0.7976994246031706  0.4702743191966267  0.3763568923019496
  0.5230459797844109  0.7448844515266255  0.6243375136543334
  0.5125955408719540  0.6448112757531693  0.8319129172659592
  0.5646754241311512  0.6351462584056120  0.6529420526049332
  0.5570272697840271  0.6686561409313120  0.3312881814188864
  0.5298854393829032  0.7325851144460909  0.2827841934917903
  0.6119524396512845  0.7570916384080758  0.3972801755929126
  0.6976500423771477  0.4483213059208230  0.1595864646182160
  0.6819110268046090  0.5023891725565801  0.3167923614313998
  0.7191797129018129  0.5098182262363489  0.6482434512772540
  0.7863949006651688  0.4882188102370242  0.7097378170764186
  0.8069449250315647  0.5651824739835890  0.5730606799747121
  0.6323011394163907  0.7019425575232261  0.9369497562137358
  0.6012329283304874  0.7635657359799316  0.9050562411998418
  0.7452028264088990  0.5591233753508281  0.0141519465532039
  0.8115342198911835  0.5367035331001304  0.0716649061684115
  0.7938158412425567  0.7628908094554476  0.4697321915382300
  0.9190923541117755  0.7094725561876775  0.2258643686828418
  0.9196087423451760  0.6301917392044213  0.1670035624550834
  0.8908181693630985  0.6724939127709901  0.9942770243713610
  0.7158412825247157  0.8716815847860925  0.8489007699069513
  0.7473957129113482  0.8749330251805513  0.6124788248332841
  0.7118208789053506  0.6444060107499957  0.4620869234386676
  0.6605175385409382  0.8605496681638608  0.6467917397229921
  0.3601642188858338  0.5524793987919445  0.7107644101361155
  0.3779328530922508  0.6865122022809645  0.7405436972512320
  0.4254768156577227  0.5861652429795934  0.3026970888429802
  0.4213558378951544  0.7354510739939014  0.3803634748216557
  0.3071416711700242  0.6143476792610159  0.4043886211103449
  0.3922824781883889  0.7625942170543144  0.9739958428670257
  0.2556971984881644  0.6216696102510657  0.0382856269245485
  0.3680981578809409  0.6079547549589236  0.0631666326707592
  0.2297046879996091  0.5578282699852596  0.6414476573039117
  0.6052607768260914  0.3102444890505472  0.3055322804766964
  0.7370808303612141  0.3216814034550328  0.2793588241937577
  0.6380075372768012  0.3747459749636412  0.7108054729461559
  0.6773419036239828  0.2036309129426664  0.9745170428543882
  0.6642142079087501  0.3206670133585133  0.9511849552735989
  0.6136177838020518  0.1765039316131873  0.3769628510867400
  0.7860054456530078  0.3710888887576397  0.6340220769989340
  0.6653587809383430  0.2541293429302884  0.6139135734244456
  0.8135259348138508  0.3401577128061091  0.0395551539695545
  0.7699457744895942  0.7892944844309536  0.5233104264702011
  0.7241059304176641  0.6206809421019120  0.3557439689984050
  0.8303971573717972  0.7192694708356222  0.3772815851013255
  0.6944384600312785  0.6803924443642835  0.6416524091790147
  0.5204141079039185  0.6997933413330332  0.5734061258125780
  0.7519146612293146  0.4680503883510027  0.4212483935018153
  0.6776676247836747  0.7741970534730688  0.7103201756423625
  0.8203082034376119  0.6214348517075027  0.2235614156836025
  0.6418730512789337  0.1409288139325342  0.8863964386462121
  0.5802771369479642  0.3610476780076152  0.0139686839386184
  0.5444898811399300  0.3958487623287347  0.9388189268842261
  0.4998969779591084  0.4112699825826913  0.0490843817805772
  0.5916701358901579  0.0141224579708792  0.9171161892399107
  0.6273615318224979  0.0802737362494318  0.9957236259011293
  0.6292423604057129  0.3514161674742048  0.8820360053070159
  0.8489013149325068  0.4012272705672494  0.5472749365978290
  0.6198217214141896  0.1317129474700393  0.6887216676036058
  0.5832479815167766  0.0636815632634585  0.6146167166487566
  0.5682136765414589  0.0039764882362658  0.7236922233808457
  0.9742636187474670  0.4805508468158785  0.5754418441444237
  0.9085530548674917  0.4455495694581603  0.6571622298785766
  0.6333894915053747  0.1903746011304422  0.5529006165462108
  0.5719709667365552  0.3412863225103844  0.2137313392125758
  0.8589670052128034  0.3939593159112846  0.3456904335958280
  0.9268978134317535  0.4297863309172618  0.2683579458838860
  0.9853187056896611  0.4738950151181908  0.3779422223394782
  0.4914709399394245  0.3901223019495626  0.2447546845238517
  0.5260752656267617  0.3562341602499499  0.3240381892677540
  0.8006082155932178  0.3492932584913566  0.2126455891305835
  0.1934295833515925  0.5868832253562861  0.1307507526851467
  0.4126777129154912  0.5280286970711290  0.0007460972401625
  0.4476759443012463  0.4925394745590432  0.0760578874972002
  0.4634789782749286  0.4485466453869230  0.9650303515368857
  0.0661417891887903  0.5359048205731907  0.0992473015057515
  0.1325387189762606  0.5720282888242458  0.0216750251973016
  0.4014483822727389  0.5754387474265079  0.1325518553029258
  0.4541661620544878  0.7982397326843215  0.4664185573200422
  0.1845521987778249  0.5661526936556847  0.3304103088842434
  0.1161364938515710  0.5288880018449287  0.4029925950451180
  0.0560780677277623  0.5126768142419212  0.2926866465798389
  0.5360351445190171  0.9227390193437591  0.4397823450181809
  0.4997338993922823  0.8574122334622040  0.3571019988552242
  0.2437176520955531  0.5802845693498139  0.4668070838549949
  0.3930131585996222  0.5203067347316385  0.8010976544867904
  0.4478122173851825  0.8081413047848236  0.6686580543683047
  0.4846736977826279  0.8754613474074264  0.7468891089234780
  0.5295057563638064  0.9336111161788857  0.6374639423208319
  0.4434766007625823  0.4414863473524714  0.7686025541678225
  0.4096510607422258  0.4761674232523045  0.6891181090368306
  0.4032244977737403  0.7495858315439995  0.8009367915402212
  0.5519595597823558  0.6726061300080532  0.7219491798146497
  0.5578768569322869  0.7160729039088497  0.3839199936416645
  0.7223967254527252  0.4917198213751672  0.2592037834864915
  0.7674758278407042  0.5112586069762971  0.5995553401838604
  0.6163164293912726  0.7288736824316314  0.8295624383842851
  0.7751441536832373  0.5526016906469429  0.1338695758558204
  0.7136667044732258  0.7447961748542241  0.6264381031571643
  0.8922296196737293  0.6609593732540983  0.1473573296860690
  0.7937108399739219  0.6577996441876104  0.3210192535624785
  0.7018519058553870  0.8501677872212251  0.7041961937597625
 
  0.00000000E+00  0.00000000E+00  0.00000000E+00
  0.00000000E+00  0.00000000E+00  0.00000000E+00
  0.00000000E+00  0.00000000E+00  0.00000000E+00
  0.00000000E+00  0.00000000E+00  0.00000000E+00
  0.00000000E+00  0.00000000E+00  0.00000000E+00
  0.00000000E+00  0.00000000E+00  0.00000000E+00
  0.00000000E+00  0.00000000E+00  0.00000000E+00
  0.00000000E+00  0.00000000E+00  0.00000000E+00
  0.00000000E+00  0.00000000E+00  0.00000000E+00
  0.00000000E+00  0.00000000E+00  0.00000000E+00
  0.00000000E+00  0.00000000E+00  0.00000000E+00
  0.00000000E+00  0.00000000E+00  0.00000000E+00
  0.00000000E+00  0.00000000E+00  0.00000000E+00
  0.00000000E+00  0.00000000E+00  0.00000000E+00
  0.00000000E+00  0.00000000E+00  0.00000000E+00
  0.00000000E+00  0.00000000E+00  0.00000000E+00
  0.00000000E+00  0.00000000E+00  0.00000000E+00
  0.00000000E+00  0.00000000E+00  0.00000000E+00
  0.00000000E+00  0.00000000E+00  0.00000000E+00
  0.00000000E+00  0.00000000E+00  0.00000000E+00
  0.00000000E+00  0.00000000E+00  0.00000000E+00
  0.00000000E+00  0.00000000E+00  0.00000000E+00
  0.00000000E+00  0.00000000E+00  0.00000000E+00
  0.00000000E+00  0.00000000E+00  0.00000000E+00
  0.00000000E+00  0.00000000E+00  0.00000000E+00
  0.00000000E+00  0.00000000E+00  0.00000000E+00
  0.00000000E+00  0.00000000E+00  0.00000000E+00
  0.00000000E+00  0.00000000E+00  0.00000000E+00
  0.00000000E+00  0.00000000E+00  0.00000000E+00
  0.00000000E+00  0.00000000E+00  0.00000000E+00
  0.00000000E+00  0.00000000E+00  0.00000000E+00
  0.00000000E+00  0.00000000E+00  0.00000000E+00
  0.00000000E+00  0.00000000E+00  0.00000000E+00
  0.00000000E+00  0.00000000E+00  0.00000000E+00
  0.00000000E+00  0.00000000E+00  0.00000000E+00
  0.00000000E+00  0.00000000E+00  0.00000000E+00
  0.00000000E+00  0.00000000E+00  0.00000000E+00
  0.00000000E+00  0.00000000E+00  0.00000000E+00
  0.00000000E+00  0.00000000E+00  0.00000000E+00
  0.00000000E+00  0.00000000E+00  0.00000000E+00
  0.00000000E+00  0.00000000E+00  0.00000000E+00
  0.00000000E+00  0.00000000E+00  0.00000000E+00
  0.00000000E+00  0.00000000E+00  0.00000000E+00
  0.00000000E+00  0.00000000E+00  0.00000000E+00
  0.00000000E+00  0.00000000E+00  0.00000000E+00
  0.00000000E+00  0.00000000E+00  0.00000000E+00
  0.00000000E+00  0.00000000E+00  0.00000000E+00
  0.00000000E+00  0.00000000E+00  0.00000000E+00
  0.00000000E+00  0.00000000E+00  0.00000000E+00
  0.00000000E+00  0.00000000E+00  0.00000000E+00
  0.00000000E+00  0.00000000E+00  0.00000000E+00
  0.00000000E+00  0.00000000E+00  0.00000000E+00
  0.00000000E+00  0.00000000E+00  0.00000000E+00
  0.00000000E+00  0.00000000E+00  0.00000000E+00
  0.00000000E+00  0.00000000E+00  0.00000000E+00
  0.00000000E+00  0.00000000E+00  0.00000000E+00
  0.00000000E+00  0.00000000E+00  0.00000000E+00
  0.00000000E+00  0.00000000E+00  0.00000000E+00
  0.00000000E+00  0.00000000E+00  0.00000000E+00
  0.00000000E+00  0.00000000E+00  0.00000000E+00
  0.00000000E+00  0.00000000E+00  0.00000000E+00
  0.00000000E+00  0.00000000E+00  0.00000000E+00
  0.00000000E+00  0.00000000E+00  0.00000000E+00
  0.00000000E+00  0.00000000E+00  0.00000000E+00
  0.00000000E+00  0.00000000E+00  0.00000000E+00
  0.00000000E+00  0.00000000E+00  0.00000000E+00
  0.00000000E+00  0.00000000E+00  0.00000000E+00
  0.00000000E+00  0.00000000E+00  0.00000000E+00
  0.00000000E+00  0.00000000E+00  0.00000000E+00
  0.00000000E+00  0.00000000E+00  0.00000000E+00
  0.00000000E+00  0.00000000E+00  0.00000000E+00
  0.00000000E+00  0.00000000E+00  0.00000000E+00
  0.00000000E+00  0.00000000E+00  0.00000000E+00
  0.00000000E+00  0.00000000E+00  0.00000000E+00
  0.00000000E+00  0.00000000E+00  0.00000000E+00
  0.00000000E+00  0.00000000E+00  0.00000000E+00
  0.00000000E+00  0.00000000E+00  0.00000000E+00
  0.00000000E+00  0.00000000E+00  0.00000000E+00
  0.00000000E+00  0.00000000E+00  0.00000000E+00
  0.00000000E+00  0.00000000E+00  0.00000000E+00
  0.00000000E+00  0.00000000E+00  0.00000000E+00
  0.00000000E+00  0.00000000E+00  0.00000000E+00
  0.00000000E+00  0.00000000E+00  0.00000000E+00
  0.00000000E+00  0.00000000E+00  0.00000000E+00
  0.00000000E+00  0.00000000E+00  0.00000000E+00
  0.00000000E+00  0.00000000E+00  0.00000000E+00
  0.00000000E+00  0.00000000E+00  0.00000000E+00
  0.00000000E+00  0.00000000E+00  0.00000000E+00
  0.00000000E+00  0.00000000E+00  0.00000000E+00
  0.00000000E+00  0.00000000E+00  0.00000000E+00
  0.00000000E+00  0.00000000E+00  0.00000000E+00
  0.00000000E+00  0.00000000E+00  0.00000000E+00
  0.00000000E+00  0.00000000E+00  0.00000000E+00
  0.00000000E+00  0.00000000E+00  0.00000000E+00
  0.00000000E+00  0.00000000E+00  0.00000000E+00
  0.00000000E+00  0.00000000E+00  0.00000000E+00
  0.00000000E+00  0.00000000E+00  0.00000000E+00
  0.00000000E+00  0.00000000E+00  0.00000000E+00
  0.00000000E+00  0.00000000E+00  0.00000000E+00
  0.00000000E+00  0.00000000E+00  0.00000000E+00
  0.00000000E+00  0.00000000E+00  0.00000000E+00
  0.00000000E+00  0.00000000E+00  0.00000000E+00
  0.00000000E+00  0.00000000E+00  0.00000000E+00
  0.00000000E+00  0.00000000E+00  0.00000000E+00
  0.00000000E+00  0.00000000E+00  0.00000000E+00
  0.00000000E+00  0.00000000E+00  0.00000000E+00
  0.00000000E+00  0.00000000E+00  0.00000000E+00
  0.00000000E+00  0.00000000E+00  0.00000000E+00
  0.00000000E+00  0.00000000E+00  0.00000000E+00
  0.00000000E+00  0.00000000E+00  0.00000000E+00
  0.00000000E+00  0.00000000E+00  0.00000000E+00
  0.00000000E+00  0.00000000E+00  0.00000000E+00
  0.00000000E+00  0.00000000E+00  0.00000000E+00
  0.00000000E+00  0.00000000E+00  0.00000000E+00
  0.00000000E+00  0.00000000E+00  0.00000000E+00
  0.00000000E+00  0.00000000E+00  0.00000000E+00
  0.00000000E+00  0.00000000E+00  0.00000000E+00
  0.00000000E+00  0.00000000E+00  0.00000000E+00
  0.00000000E+00  0.00000000E+00  0.00000000E+00
  0.00000000E+00  0.00000000E+00  0.00000000E+00
  0.00000000E+00  0.00000000E+00  0.00000000E+00
  0.00000000E+00  0.00000000E+00  0.00000000E+00
  0.00000000E+00  0.00000000E+00  0.00000000E+00
  0.00000000E+00  0.00000000E+00  0.00000000E+00
  0.00000000E+00  0.00000000E+00  0.00000000E+00
  0.00000000E+00  0.00000000E+00  0.00000000E+00
