# Supplementary material for: CO2 induced phase transitions in diamine-appended metal–organic frameworks
Source: Chem Sci. 2015 Jun 17;6(9):5177–85. doi: 10.1039/c5sc01828e (PMC5500831; doi:10.1039/c5sc01828e)
Supplement: Supplementary file 1 [file SC-006-C5SC01828E-s001.zip › coordinates/m06l-pair-zn.vasp]

1                                       
   1.00000000000000     
    21.6857954721765189   -0.4179911207962186    0.2358380072115750
   -10.5376293040903359   19.2623723315843023   -0.0465319061715193
    -0.0361287022321763   -0.0341711313179648    6.8663234526733765
   Mg   H    O    N    C 
     6    70    20    12    57
Direct
  0.6269954551491989  0.2160583279428618  0.0774583063869427
  0.7529255397584462  0.2793773330526975  0.7448108728732536
  0.6927002973013344  0.3432751940515069  0.4128769157312493
  0.2995617798265442  0.5536576274613143  0.7871488042118444
  0.3663817446711259  0.6755216241908184  0.1222534929535706
  0.4269408966529499  0.6160667690222865  0.4585969707185889
  0.6636242501712117  0.6689141511320497  0.0209086333980729
  0.5826583939858391  0.5951222275710570  0.0970511663445792
  0.5394540500362691  0.3732405125569369  0.7107591706078412
  0.6608239821828497  0.0725067901523337  0.0755810566671040
  0.6083246239593283  0.9531589534948741  0.9351366809859430
  0.5898686705765871  0.0340670141133597  0.3828005172792892
  0.0217441494458794  0.5251981123277287  0.5982653872214152
  0.9015954544499117  0.4577269351636146  0.7403326435539256
  0.9407381064061087  0.4220670943574155  0.0490746468910651
  0.4437089236835293  0.3610497717219952  0.2700177314918989
  0.5128419898602976  0.3096894252694901  0.4088389003459126
  0.4596316849840795  0.4680686002678627  0.1531666831082164
  0.0334914221185239  0.5315540441665941  0.9367679285743795
  0.6109781708857233  0.9431738619643082  0.2766884363362792
  0.1165954180788247  0.5149064153417300  0.4885508394682155
  0.5496069963821739  0.8239207320477401  0.1369219912261426
  0.3827002522309372  0.4308460981223426  0.4648263674629775
  0.4314805961932882  0.3603944152986546  0.6081140876565450
  0.5014088077875125  0.8601912461906944  0.8188056237657098
  0.7939142836635373  0.5547496073122983  0.2121307216365586
  0.8243881729492998  0.4932600102612269  0.2072790135761148
  0.7194929925410457  0.4125526042891537  0.0015936432713675
  0.6898262216782483  0.4743060923608443  0.0035873289873897
  0.8093950280511472  0.5533609374647183  0.8395378975258704
  0.5451444457286639  0.5584105565096386  0.7604833822517959
  0.6298857205318911  0.5679387172854199  0.7959922132418870
  0.5516391683932326  0.6757207350451692  0.1201484742116677
  0.8133522292845126  0.4813787225492442  0.8030674973664084
  0.6847501820719256  0.4618633066091978  0.3686085173319643
  0.4140278320082681  0.9212013250219531  0.9344402402877855
  0.3508261864338566  0.9253555711837796  0.0546074657277179
  0.2741360179264173  0.7980098980592878  0.0228075302650496
  0.3469781883539500  0.7964196138608443  0.9113154703442277
  0.4174399084694435  0.8416265826327691  0.2182162047637284
  0.3454693009076059  0.8453120168154001  0.3308736421691640
  0.9075914207918373  0.2279670667193459  0.5099909375435933
  0.8896759933460398  0.2916072232530972  0.4083443928891688
  0.7688997804168506  0.2029186590068502  0.3239132805433368
  0.7745894220172943  0.1381051787318887  0.4629431359202872
  0.7895665210996986  0.1353873938010617  0.1039585084104977
  0.1555542472601819  0.4264849947662875  0.3994147198648761
  0.1424514880798416  0.3467157400452045  0.3784346453484729
  0.2653217068058528  0.4740328468596468  0.2184178431575909
  0.2514626899467408  0.3882155665947712  0.1940685864308895
  0.1507880063307021  0.4365631717755629  0.0300538111447947
  0.1419813121157066  0.3523841588747970  0.9987884225218304
  0.2608329065011183  0.4159045658550764  0.8355764783454875
  0.4133729109447032  0.0458093727778342  0.5567301465608719
  0.4977249409349525  0.0693756944137568  0.5563501156024624
  0.4353841517962361  0.1479217754109687  0.3740341515566323
  0.5268850359530439  0.1785740438576301  0.3904402232839295
  0.4169232799331009  0.0553973988049155  0.1460790455468752
  0.5009286371249836  0.0638827799562925  0.2007684229308179
  0.8572150677997772  0.1405099889627353  0.2212002620507482
  0.4877689080549311  0.1762833532659678  0.0053115650434760
  0.1550737873784985  0.5885783732221403  0.7983066772411401
  0.8797505095185097  0.2959978336416381  0.7484289788548738
  0.2757328461802069  0.7163550282584027  0.2735193534048129
  0.3428295126317696  0.7389167550239464  0.4193786382930818
  0.5324713853215071  0.6583775474793129  0.8752480272036361
  0.7533536931345589  0.4786228550055958  0.5029810794730534
  0.8275902176460143  0.2121948395288218  0.7715143954627347
  0.4967786596854564  0.1177396204490462  0.8842414006566213
  0.2004733750711842  0.4215792284835249  0.7122288934918950
  0.6913741062263320  0.6286180437944774  0.4075611866302916
  0.7239931461818769  0.7168977100090395  0.4803325699505159
  0.7299668738166528  0.6570932065710618  0.6421314094977260
  0.5876361952542898  0.7799496225762381  0.9266721701482965
  0.6579770559657030  0.7777092702344788  0.0554647993745446
  0.6470678561157995  0.7601077083805244  0.7979110495409621
  0.6046167578274847  0.6964559324742972  0.3611102700187931
  0.5213599810145872  0.6422161431089229  0.6026766236550505
  0.3673746943087558  0.5271118983433428  0.6354150517408195
  0.3890876293372828  0.6651788182241061  0.6673456471496793
  0.4415540800404252  0.5618069012508956  0.2265716959597916
  0.4586798189659602  0.7094609006593284  0.3070572173765342
  0.3148911582852063  0.5952184635708642  0.3384855056131395
  0.4302826208654559  0.7444676266696254  0.9119120101167647
  0.2697749612546146  0.6124651423385334  0.9744754436960191
  0.3816478602713486  0.5862371803816947  0.0020313172853454
  0.2322768168964196  0.5526538501458246  0.5769733005137194
  0.6039188781652705  0.2864433175994014  0.2266901259905080
  0.7407915591663428  0.3130679297484930  0.1931189620486875
  0.6256437164932579  0.3444476503930327  0.6255559429344387
  0.6873136343122429  0.1859101523260825  0.8972354618868009
  0.6569121615201198  0.2927804744633374  0.8565298836068721
  0.6247400270192172  0.1488527226769191  0.2942264986257104
  0.7868967496313943  0.3689182422799920  0.5645127119260909
  0.6755920755696204  0.2312883119103116  0.5257427840495651
  0.8241816743783229  0.3411293153946649  0.9622627877565973
  0.7300698068030725  0.4583768760981277  0.3691875411501358
  0.7792541044795585  0.5001315652611630  0.8260430088205417
  0.6279903225149073  0.6449134535328171  0.6183224580755777
  0.5716795384104000  0.6784205481642650  0.9810790917306805
  0.3602964000423715  0.8970878937704233  0.9526503029060269
  0.3299848378462006  0.7418622438372994  0.2781947229191098
  0.8397959630146190  0.2533469463323657  0.6803115586577885
  0.8319458864545681  0.1677904779177155  0.1881702290268947
  0.1811458647210465  0.3982000253111554  0.3870394073582106
  0.2280668455071293  0.4369418096130734  0.8421538895238952
  0.4633423335800015  0.0884676543620339  0.5554220879739010
  0.5084537387512911  0.1434935549961393  0.0169237447737557
  0.6572062549857554  0.1223142871539908  0.8098777045484135
  0.5702328554035583  0.3279718379187715  0.9369953208327033
  0.5312449306007841  0.3582181744985744  0.8627225918841024
  0.4860618472389944  0.3719118643854887  0.9774448114178313
  0.6151214004308782  0.9963716649171940  0.8439131292054923
  0.6454725391910735  0.0633646892504847  0.9232735163158002
  0.6201094662680207  0.3205936123531819  0.7986199482283205
  0.8511526501389078  0.4027954223543528  0.4761667009014957
  0.6370132755670105  0.1103104795416503  0.6090484658563603
  0.6057066557865880  0.0413931691255657  0.5342619640018038
  0.5941840949555156  0.9835647854662669  0.6460259576064460
  0.9783636975324226  0.4881044745481180  0.5075672367309256
  0.9106620372977257  0.4509373579448800  0.5879764779216949
  0.6465604291677945  0.1672038311235589  0.4698228889176199
  0.5655702714308090  0.3119037181353410  0.1403959498332430
  0.8635613723531733  0.3942734212997349  0.2751819659551046
  0.9332423320168427  0.4319675956710575  0.1995437776891474
  0.9916413174381506  0.4793156568958964  0.3100814175473441
  0.4795592286434128  0.3529209247301289  0.1767348200901866
  0.5178204464745872  0.3236881610431732  0.2557659180645229
  0.8059371145449926  0.3463990141217761  0.1372228379268747
  0.2055797479759526  0.5838746238056981  0.0620452255123603
  0.4137561826311221  0.4982389596792134  0.9258878914116672
  0.4418660609062403  0.4577903548306794  0.0033286562216974
  0.4503217460694290  0.4086605971831150  0.8936017240347836
  0.0775394252845031  0.5394103558474049  0.0281594221811397
  0.1456473157166735  0.5719996589271171  0.9494908852201200
  0.4115938856029784  0.5515044791080959  0.0591964116435252
  0.4909032686687168  0.7725841511214954  0.3963149928213122
  0.1936066295938069  0.5642153066016966  0.2630756539950956
  0.1236205678839064  0.5311729828034487  0.3375979913722884
  0.0645052551196972  0.5171338706865864  0.2251460114843905
  0.5735497174440723  0.8994769078257160  0.3659236823140682
  0.5399119826909816  0.8323598827986812  0.2869421262494787
  0.2510280269638686  0.5719609124709084  0.4001621433219392
  0.3932476560911958  0.4900363936492026  0.7247201303391765
  0.4790250177265433  0.7844043312350774  0.5950515797465451
  0.5137182187284571  0.8534019480653257  0.6699434517747909
  0.5607042609941781  0.9118865473931974  0.5606046635667562
  0.4276393503635506  0.3993556292444269  0.6970514374400703
  0.3999763189111161  0.4384722951606653  0.6154941796929760
  0.4297552803148659  0.7273519470139206  0.7316817121112006
  0.7769061371383683  0.4985526874634577  0.2011126259793575
  0.7372052652469374  0.4684422172691300  0.0068810465168102
  0.6007926149250535  0.5967453815827929  0.7849804466882637
  0.3323546826675775  0.8237410399641942  0.0197543535613282
  0.3596043819095903  0.8174747255370671  0.2213851225739092
  0.8660678817030761  0.2420341926974693  0.4876022888103817
  0.8049199033336677  0.1844704831777872  0.3693033188221763
  0.2243774651672440  0.4190920637024069  0.2042679394271524
  0.1804907289336357  0.4085045112577851  0.0169259451002102
  0.4753912504870323  0.1312933353124768  0.3762486904801383
  0.4724834031110396  0.0928521648440947  0.1824857868320018
  0.6970505093326743  0.6628490607786751  0.5320699570100058
  0.6203366284801151  0.7552449363991880  0.9362493028277136
  0.5827462407327454  0.6622181219509283  0.5175849902746583
  0.6082189346418901  0.6339052618633656  0.9819482703109995
 
  0.00000000E+00  0.00000000E+00  0.00000000E+00
  0.00000000E+00  0.00000000E+00  0.00000000E+00
  0.00000000E+00  0.00000000E+00  0.00000000E+00
  0.00000000E+00  0.00000000E+00  0.00000000E+00
  0.00000000E+00  0.00000000E+00  0.00000000E+00
  0.00000000E+00  0.00000000E+00  0.00000000E+00
  0.00000000E+00  0.00000000E+00  0.00000000E+00
  0.00000000E+00  0.00000000E+00  0.00000000E+00
  0.00000000E+00  0.00000000E+00  0.00000000E+00
  0.00000000E+00  0.00000000E+00  0.00000000E+00
  0.00000000E+00  0.00000000E+00  0.00000000E+00
  0.00000000E+00  0.00000000E+00  0.00000000E+00
  0.00000000E+00  0.00000000E+00  0.00000000E+00
  0.00000000E+00  0.00000000E+00  0.00000000E+00
  0.00000000E+00  0.00000000E+00  0.00000000E+00
  0.00000000E+00  0.00000000E+00  0.00000000E+00
  0.00000000E+00  0.00000000E+00  0.00000000E+00
  0.00000000E+00  0.00000000E+00  0.00000000E+00
  0.00000000E+00  0.00000000E+00  0.00000000E+00
  0.00000000E+00  0.00000000E+00  0.00000000E+00
  0.00000000E+00  0.00000000E+00  0.00000000E+00
  0.00000000E+00  0.00000000E+00  0.00000000E+00
  0.00000000E+00  0.00000000E+00  0.00000000E+00
  0.00000000E+00  0.00000000E+00  0.00000000E+00
  0.00000000E+00  0.00000000E+00  0.00000000E+00
  0.00000000E+00  0.00000000E+00  0.00000000E+00
  0.00000000E+00  0.00000000E+00  0.00000000E+00
  0.00000000E+00  0.00000000E+00  0.00000000E+00
  0.00000000E+00  0.00000000E+00  0.00000000E+00
  0.00000000E+00  0.00000000E+00  0.00000000E+00
  0.00000000E+00  0.00000000E+00  0.00000000E+00
  0.00000000E+00  0.00000000E+00  0.00000000E+00
  0.00000000E+00  0.00000000E+00  0.00000000E+00
  0.00000000E+00  0.00000000E+00  0.00000000E+00
  0.00000000E+00  0.00000000E+00  0.00000000E+00
  0.00000000E+00  0.00000000E+00  0.00000000E+00
  0.00000000E+00  0.00000000E+00  0.00000000E+00
  0.00000000E+00  0.00000000E+00  0.00000000E+00
  0.00000000E+00  0.00000000E+00  0.00000000E+00
  0.00000000E+00  0.00000000E+00  0.00000000E+00
  0.00000000E+00  0.00000000E+00  0.00000000E+00
  0.00000000E+00  0.00000000E+00  0.00000000E+00
  0.00000000E+00  0.00000000E+00  0.00000000E+00
  0.00000000E+00  0.00000000E+00  0.00000000E+00
  0.00000000E+00  0.00000000E+00  0.00000000E+00
  0.00000000E+00  0.00000000E+00  0.00000000E+00
  0.00000000E+00  0.00000000E+00  0.00000000E+00
  0.00000000E+00  0.00000000E+00  0.00000000E+00
  0.00000000E+00  0.00000000E+00  0.00000000E+00
  0.00000000E+00  0.00000000E+00  0.00000000E+00
  0.00000000E+00  0.00000000E+00  0.00000000E+00
  0.00000000E+00  0.00000000E+00  0.00000000E+00
  0.00000000E+00  0.00000000E+00  0.00000000E+00
  0.00000000E+00  0.00000000E+00  0.00000000E+00
  0.00000000E+00  0.00000000E+00  0.00000000E+00
  0.00000000E+00  0.00000000E+00  0.00000000E+00
  0.00000000E+00  0.00000000E+00  0.00000000E+00
  0.00000000E+00  0.00000000E+00  0.00000000E+00
  0.00000000E+00  0.00000000E+00  0.00000000E+00
  0.00000000E+00  0.00000000E+00  0.00000000E+00
  0.00000000E+00  0.00000000E+00  0.00000000E+00
  0.00000000E+00  0.00000000E+00  0.00000000E+00
  0.00000000E+00  0.00000000E+00  0.00000000E+00
  0.00000000E+00  0.00000000E+00  0.00000000E+00
  0.00000000E+00  0.00000000E+00  0.00000000E+00
  0.00000000E+00  0.00000000E+00  0.00000000E+00
  0.00000000E+00  0.00000000E+00  0.00000000E+00
  0.00000000E+00  0.00000000E+00  0.00000000E+00
  0.00000000E+00  0.00000000E+00  0.00000000E+00
  0.00000000E+00  0.00000000E+00  0.00000000E+00
  0.00000000E+00  0.00000000E+00  0.00000000E+00
  0.00000000E+00  0.00000000E+00  0.00000000E+00
  0.00000000E+00  0.00000000E+00  0.00000000E+00
  0.00000000E+00  0.00000000E+00  0.00000000E+00
  0.00000000E+00  0.00000000E+00  0.00000000E+00
  0.00000000E+00  0.00000000E+00  0.00000000E+00
  0.00000000E+00  0.00000000E+00  0.00000000E+00
  0.00000000E+00  0.00000000E+00  0.00000000E+00
  0.00000000E+00  0.00000000E+00  0.00000000E+00
  0.00000000E+00  0.00000000E+00  0.00000000E+00
  0.00000000E+00  0.00000000E+00  0.00000000E+00
  0.00000000E+00  0.00000000E+00  0.00000000E+00
  0.00000000E+00  0.00000000E+00  0.00000000E+00
  0.00000000E+00  0.00000000E+00  0.00000000E+00
  0.00000000E+00  0.00000000E+00  0.00000000E+00
  0.00000000E+00  0.00000000E+00  0.00000000E+00
  0.00000000E+00  0.00000000E+00  0.00000000E+00
  0.00000000E+00  0.00000000E+00  0.00000000E+00
  0.00000000E+00  0.00000000E+00  0.00000000E+00
  0.00000000E+00  0.00000000E+00  0.00000000E+00
  0.00000000E+00  0.00000000E+00  0.00000000E+00
  0.00000000E+00  0.00000000E+00  0.00000000E+00
  0.00000000E+00  0.00000000E+00  0.00000000E+00
  0.00000000E+00  0.00000000E+00  0.00000000E+00
  0.00000000E+00  0.00000000E+00  0.00000000E+00
  0.00000000E+00  0.00000000E+00  0.00000000E+00
  0.00000000E+00  0.00000000E+00  0.00000000E+00
  0.00000000E+00  0.00000000E+00  0.00000000E+00
  0.00000000E+00  0.00000000E+00  0.00000000E+00
  0.00000000E+00  0.00000000E+00  0.00000000E+00
  0.00000000E+00  0.00000000E+00  0.00000000E+00
  0.00000000E+00  0.00000000E+00  0.00000000E+00
  0.00000000E+00  0.00000000E+00  0.00000000E+00
  0.00000000E+00  0.00000000E+00  0.00000000E+00
  0.00000000E+00  0.00000000E+00  0.00000000E+00
  0.00000000E+00  0.00000000E+00  0.00000000E+00
  0.00000000E+00  0.00000000E+00  0.00000000E+00
  0.00000000E+00  0.00000000E+00  0.00000000E+00
  0.00000000E+00  0.00000000E+00  0.00000000E+00
  0.00000000E+00  0.00000000E+00  0.00000000E+00
  0.00000000E+00  0.00000000E+00  0.00000000E+00
  0.00000000E+00  0.00000000E+00  0.00000000E+00
  0.00000000E+00  0.00000000E+00  0.00000000E+00
  0.00000000E+00  0.00000000E+00  0.00000000E+00
  0.00000000E+00  0.00000000E+00  0.00000000E+00
  0.00000000E+00  0.00000000E+00  0.00000000E+00
  0.00000000E+00  0.00000000E+00  0.00000000E+00
  0.00000000E+00  0.00000000E+00  0.00000000E+00
  0.00000000E+00  0.00000000E+00  0.00000000E+00
  0.00000000E+00  0.00000000E+00  0.00000000E+00
  0.00000000E+00  0.00000000E+00  0.00000000E+00
  0.00000000E+00  0.00000000E+00  0.00000000E+00
  0.00000000E+00  0.00000000E+00  0.00000000E+00
  0.00000000E+00  0.00000000E+00  0.00000000E+00
  0.00000000E+00  0.00000000E+00  0.00000000E+00
  0.00000000E+00  0.00000000E+00  0.00000000E+00
  0.00000000E+00  0.00000000E+00  0.00000000E+00
  0.00000000E+00  0.00000000E+00  0.00000000E+00
  0.00000000E+00  0.00000000E+00  0.00000000E+00
  0.00000000E+00  0.00000000E+00  0.00000000E+00
  0.00000000E+00  0.00000000E+00  0.00000000E+00
  0.00000000E+00  0.00000000E+00  0.00000000E+00
  0.00000000E+00  0.00000000E+00  0.00000000E+00
  0.00000000E+00  0.00000000E+00  0.00000000E+00
  0.00000000E+00  0.00000000E+00  0.00000000E+00
  0.00000000E+00  0.00000000E+00  0.00000000E+00
  0.00000000E+00  0.00000000E+00  0.00000000E+00
  0.00000000E+00  0.00000000E+00  0.00000000E+00
  0.00000000E+00  0.00000000E+00  0.00000000E+00
  0.00000000E+00  0.00000000E+00  0.00000000E+00
  0.00000000E+00  0.00000000E+00  0.00000000E+00
  0.00000000E+00  0.00000000E+00  0.00000000E+00
  0.00000000E+00  0.00000000E+00  0.00000000E+00
  0.00000000E+00  0.00000000E+00  0.00000000E+00
  0.00000000E+00  0.00000000E+00  0.00000000E+00
  0.00000000E+00  0.00000000E+00  0.00000000E+00
  0.00000000E+00  0.00000000E+00  0.00000000E+00
  0.00000000E+00  0.00000000E+00  0.00000000E+00
  0.00000000E+00  0.00000000E+00  0.00000000E+00
  0.00000000E+00  0.00000000E+00  0.00000000E+00
  0.00000000E+00  0.00000000E+00  0.00000000E+00
  0.00000000E+00  0.00000000E+00  0.00000000E+00
  0.00000000E+00  0.00000000E+00  0.00000000E+00
  0.00000000E+00  0.00000000E+00  0.00000000E+00
  0.00000000E+00  0.00000000E+00  0.00000000E+00
  0.00000000E+00  0.00000000E+00  0.00000000E+00
  0.00000000E+00  0.00000000E+00  0.00000000E+00
  0.00000000E+00  0.00000000E+00  0.00000000E+00
  0.00000000E+00  0.00000000E+00  0.00000000E+00
  0.00000000E+00  0.00000000E+00  0.00000000E+00
  0.00000000E+00  0.00000000E+00  0.00000000E+00
  0.00000000E+00  0.00000000E+00  0.00000000E+00
  0.00000000E+00  0.00000000E+00  0.00000000E+00
  0.00000000E+00  0.00000000E+00  0.00000000E+00
  0.00000000E+00  0.00000000E+00  0.00000000E+00
