# Supplementary material for: CO2 induced phase transitions in diamine-appended metal–organic frameworks
Source: Chem Sci. 2015 Jun 17;6(9):5177–85. doi: 10.1039/c5sc01828e (PMC5500831; doi:10.1039/c5sc01828e)
Supplement: Supplementary file 1 [file SC-006-C5SC01828E-s001.zip › coordinates/pbe-chain-co.vasp]

1                                       
   1.00000000000000     
    21.5213191547919962   -0.5066364466744453    0.2381331824693999
   -10.5381811666843213   19.1841998897420289   -0.0996732852763186
    -0.0356682907914157   -0.0529050504544174    6.9394935568287792
   Co   H    O    N    C 
     6    70    20    12    57
Direct
  0.6314536898007748  0.2214145550306474  0.0784597392790721
  0.7470654963418729  0.2811124007434768  0.7431731117180363
  0.6907582464324926  0.3351387853509488  0.4129568597074652
  0.3045657316273164  0.5583702488514567  0.7769109696783062
  0.3666054481241889  0.6731381694159231  0.1136085635356034
  0.4250674146845532  0.6165850741194874  0.4497757008596880
  0.6742910143893693  0.6645387064591686  0.0125060962750827
  0.5906554110235751  0.5962619935649540  0.1021351904276745
  0.5386435202084610  0.3720417242572976  0.7048350407753294
  0.6531005387968218  0.0734942855120752  0.0654505328417102
  0.6009551675205169  0.9533241521078332  0.9246690638347649
  0.5908915450753602  0.0358534162255589  0.3721519615154802
  0.0237574121368316  0.5215627931363004  0.5905797590936490
  0.9025975037007643  0.4519920031554227  0.7332068907295297
  0.9392738958331364  0.4212973872629077  0.0420379068778591
  0.4471260982088536  0.3668265124339863  0.2622430532994983
  0.5184966327810516  0.3178706195759093  0.4016633165007453
  0.4568033928957222  0.4678735796752737  0.1496029515718444
  0.0324386728160863  0.5262735293441105  0.9335464350246754
  0.6054473979690190  0.9441968291245957  0.2690233919249128
  0.1188445917243998  0.5161531367996011  0.4825536492590338
  0.5428525264963422  0.8237652391204434  0.1299209506982804
  0.3857397792650920  0.4334729554374095  0.4620844671309411
  0.4343910704605877  0.3628957735441211  0.6045904477991049
  0.5000206829795779  0.8595085379152521  0.8113908620027077
  0.7926851552098473  0.5526191013343952  0.2400209368529898
  0.8258971042594943  0.4931628063321266  0.2175813571747328
  0.7178674800096071  0.4134189696164202  0.0120360502739060
  0.6908064934850148  0.4773038325293500  0.0207627408274338
  0.8087843647729043  0.5570185650625690  0.8621803967622292
  0.5380928182943032  0.5694049718484084  0.7745736516696563
  0.6136507897080571  0.5580380900787272  0.7914215471675768
  0.5888935220856578  0.6924566530316851  0.1727773450963529
  0.8185088503111163  0.4878824666655358  0.8317934190863234
  0.6830940980584853  0.4528619861081191  0.3787749227136330
  0.3923775056969859  0.9229301744592634  0.9683639900933105
  0.3232498276268874  0.9132001208344331  0.0930454273677219
  0.2600190579747215  0.7865611880107936  0.0319285072110618
  0.3379008888316039  0.7986963163734146  0.9105418478897191
  0.4089475107198673  0.8417202718612932  0.2137917093861728
  0.3329699035871700  0.8347337716817469  0.3369340610909758
  0.9089322222338642  0.2301195499450303  0.5508911035332084
  0.8863788139227049  0.2864502327898698  0.4247165842070899
  0.7692976048787172  0.1869803522369262  0.3344900506898090
  0.7801663260473388  0.1293515169678278  0.4907690523018224
  0.8065321298247017  0.1242846376313048  0.1421356693975490
  0.1515272307490409  0.4235348849130962  0.3656203636442323
  0.1375458580744022  0.3432149459634039  0.3391807893806716
  0.2631381740646812  0.4730416176914139  0.1948896557600058
  0.2497987899922827  0.3871556773958196  0.1656184392714280
  0.1482730287112508  0.4350319563681305  0.0045008139077995
  0.1424308867824591  0.3520835810692984  0.9620208254985664
  0.2638159024785675  0.4211247291026358  0.8166900273352091
  0.4119104943749616  0.0504030441244392  0.5432790494034141
  0.4974633351760772  0.0753942152729499  0.5453396787925361
  0.4337796564526148  0.1526690089588899  0.3657186313887636
  0.5266167355062464  0.1848116376237535  0.3838653913059613
  0.4171370290241974  0.0626394370462900  0.1337430469602837
  0.4997755585449892  0.0681564067680111  0.1992935071853905
  0.8751281823188596  0.1409958954895272  0.2779326078621133
  0.4941873703617570  0.1852187145850925  0.0104767763108088
  0.1548142201415970  0.5828279843539981  0.7939538179238078
  0.8694835641082315  0.2901625987137040  0.7671524087525832
  0.2724034267554817  0.7072260032480825  0.2554704861744253
  0.3406912188679813  0.7337015014820867  0.4005815744390794
  0.5400826459108505  0.6672844890190066  0.9577363635219441
  0.7529902054905221  0.4716614069041709  0.5107302729721453
  0.8125965597176001  0.2060247885100607  0.7746878966184743
  0.5011257202931967  0.1255945164114176  0.8877149111864918
  0.2033039589764404  0.4270770167173349  0.6931739305090685
  0.6986107870365867  0.6312884889423341  0.4431847918922431
  0.7296691561980861  0.7195684858977115  0.5221234676339700
  0.7280515948275861  0.6563043868334737  0.6857577231613510
  0.6179659805853747  0.7936671561220754  0.9902050374826527
  0.6922918959599856  0.7790577138185872  0.9977416454005602
  0.6399399853711648  0.7593896433301123  0.7812007772873728
  0.6168419668424705  0.7018996034980461  0.3729089339332795
  0.5224982359128386  0.6436137951862392  0.5822194820389185
  0.3691584490575045  0.5287883586279120  0.6333935866315368
  0.3919154233565352  0.6626329936901248  0.6616832981232064
  0.4400365046810729  0.5633282673271854  0.2189894115768724
  0.4560716957323264  0.7089224195086347  0.3024734839591733
  0.3182751419245557  0.5982781608007768  0.3292566043228439
  0.4220211238239415  0.7435110293204179  0.8964106656790159
  0.2709805994356762  0.6104805241493300  0.9700901974281974
  0.3816913637480647  0.5874169039471817  0.9926872400200125
  0.2353854495872188  0.5494099975936665  0.5620257830073336
  0.6079619777920888  0.2919557879445203  0.2165909245165119
  0.7389515215883800  0.3077560846657954  0.1941881617982041
  0.6288178112974611  0.3462611219314172  0.6264443788165307
  0.6837156541951545  0.1870560128436103  0.8861840328267040
  0.6584414366441934  0.2946384197565576  0.8572002805247732
  0.6242458158206764  0.1524091874703978  0.2913882816895176
  0.7867175880207334  0.3639303095905009  0.5549451460732819
  0.6710428178477483  0.2326133835278668  0.5278324791676529
  0.8212719194836141  0.3364796992329481  0.9618785100081511
  0.7301667507480715  0.4518500105084768  0.3767338353979953
  0.7810261349199680  0.5031363759844474  0.8492591061141306
  0.6277040021162357  0.6450035711858837  0.6297512953316367
  0.5906283380295452  0.6874517003298426  0.0150808481189466
  0.3379638957718138  0.8918625625618009  0.9826250918004160
  0.3273298784683175  0.7370321796707484  0.2613366887840149
  0.8308512744324485  0.2492529976922701  0.6876503541187844
  0.8446133147027177  0.1615700313577337  0.2307040174007670
  0.1771438164691675  0.3949746384618455  0.3520718396412328
  0.2300795552982370  0.4414351998836556  0.8241217604840751
  0.4622846741676488  0.0939627528706438  0.5436210536831133
  0.5130457501774554  0.1506557197154518  0.0209398330345090
  0.6535984560787399  0.1238605322953461  0.8004978019131668
  0.5714224747006155  0.3297248781675695  0.9314772585033899
  0.5314308510996767  0.3587801755898666  0.8574506505272833
  0.4869977501636223  0.3738889631665657  0.9711719358270585
  0.6095621773998875  0.9972234001424956  0.8330466380509564
  0.6393691401344671  0.0642687603387114  0.9125779761552119
  0.6218059014490602  0.3223944965367922  0.7960584603874877
  0.8508538007362967  0.3986971410236171  0.4694568372108902
  0.6356696705678004  0.1118992045805268  0.5998428841310760
  0.6049628036443419  0.0428097615611776  0.5246967148884750
  0.5912234933426710  0.9843837814461779  0.6358505476373277
  0.9791675782608497  0.4845279475084154  0.4998684689347400
  0.9112780105735708  0.4463756006320755  0.5802876034354237
  0.6448174783319374  0.1690309749222790  0.4652991339779455
  0.5686629512702498  0.3161810446667996  0.1337834604608520
  0.8625327205955702  0.3916004793769182  0.2689670082272861
  0.9324313799898944  0.4304192453168164  0.1934346412067229
  0.9918730439865587  0.4773250342165319  0.3034381696626234
  0.4826070099944902  0.3575016214244377  0.1689843584216630
  0.5220447387805089  0.3297211373392047  0.2480137698965626
  0.8041674771662376  0.3424329113486402  0.1345034190855150
  0.2070427425116631  0.5819039679947157  0.0562246082834621
  0.4125699064026319  0.4985729333550237  0.9222821516578157
  0.4404499848696150  0.4580339541469254  0.9987147278713917
  0.4507462905142516  0.4099870412410575  0.8892372610912586
  0.0776191972506133  0.5356855961640178  0.0246439835213531
  0.1459353597889757  0.5678949437492793  0.9456598628778687
  0.4107501395578280  0.5523294077985930  0.0535331936566239
  0.4875370052826237  0.7719038477544555  0.3901905265541317
  0.1955072819375432  0.5639858907926875  0.2565692185047635
  0.1251969927378821  0.5311465240564414  0.3311076915951683
  0.0650425287310410  0.5154432291578821  0.2201410989210895
  0.5687045001772386  0.8998194806068489  0.3591016955357414
  0.5347368769727969  0.8323510720103346  0.2809862798805376
  0.2534439300832277  0.5717330370646789  0.3908208829095038
  0.3938263025756150  0.4915292829043635  0.7214081363414061
  0.4770601947453321  0.7837157281048176  0.5885345194308078
  0.5117882290708032  0.8531385328964292  0.6618982932454227
  0.5576379565425537  0.9123172882212489  0.5526962057857120
  0.4294954115379198  0.4015757618493618  0.6939939988721440
  0.4018824574170845  0.4405452241792987  0.6132884600327885
  0.4278814170439896  0.7264791269211617  0.7237173498530868
  0.7765449000990476  0.4964005403783408  0.2179874129115986
  0.7380589217538723  0.4703118491947014  0.0231748240675955
  0.5965707616212664  0.5978793330865873  0.7918875179869707
  0.3191322336629870  0.8192809700721317  0.0287329556723835
  0.3499307942259246  0.8117111686306098  0.2193373010578089
  0.8638953386307698  0.2384096502455632  0.5122762256477162
  0.8093432850366372  0.1753057515215105  0.3939543318518851
  0.2215816929056862  0.4174115636745485  0.1764825300135175
  0.1803157856994229  0.4088697473245485  0.9885171885875808
  0.4744861370174691  0.1362701941362042  0.3689376365151092
  0.4732696937489390  0.0992803689517582  0.1770179087730532
  0.6995188244977280  0.6641227248932884  0.5664490807351709
  0.6384116674948900  0.7596098709276824  0.9387955615323066
  0.5861163343740512  0.6639503090591776  0.5204418294820988
  0.6160294729956824  0.6353859537796599  0.9871443781863235
 
  0.00000000E+00  0.00000000E+00  0.00000000E+00
  0.00000000E+00  0.00000000E+00  0.00000000E+00
  0.00000000E+00  0.00000000E+00  0.00000000E+00
  0.00000000E+00  0.00000000E+00  0.00000000E+00
  0.00000000E+00  0.00000000E+00  0.00000000E+00
  0.00000000E+00  0.00000000E+00  0.00000000E+00
  0.00000000E+00  0.00000000E+00  0.00000000E+00
  0.00000000E+00  0.00000000E+00  0.00000000E+00
  0.00000000E+00  0.00000000E+00  0.00000000E+00
  0.00000000E+00  0.00000000E+00  0.00000000E+00
  0.00000000E+00  0.00000000E+00  0.00000000E+00
  0.00000000E+00  0.00000000E+00  0.00000000E+00
  0.00000000E+00  0.00000000E+00  0.00000000E+00
  0.00000000E+00  0.00000000E+00  0.00000000E+00
  0.00000000E+00  0.00000000E+00  0.00000000E+00
  0.00000000E+00  0.00000000E+00  0.00000000E+00
  0.00000000E+00  0.00000000E+00  0.00000000E+00
  0.00000000E+00  0.00000000E+00  0.00000000E+00
  0.00000000E+00  0.00000000E+00  0.00000000E+00
  0.00000000E+00  0.00000000E+00  0.00000000E+00
  0.00000000E+00  0.00000000E+00  0.00000000E+00
  0.00000000E+00  0.00000000E+00  0.00000000E+00
  0.00000000E+00  0.00000000E+00  0.00000000E+00
  0.00000000E+00  0.00000000E+00  0.00000000E+00
  0.00000000E+00  0.00000000E+00  0.00000000E+00
  0.00000000E+00  0.00000000E+00  0.00000000E+00
  0.00000000E+00  0.00000000E+00  0.00000000E+00
  0.00000000E+00  0.00000000E+00  0.00000000E+00
  0.00000000E+00  0.00000000E+00  0.00000000E+00
  0.00000000E+00  0.00000000E+00  0.00000000E+00
  0.00000000E+00  0.00000000E+00  0.00000000E+00
  0.00000000E+00  0.00000000E+00  0.00000000E+00
  0.00000000E+00  0.00000000E+00  0.00000000E+00
  0.00000000E+00  0.00000000E+00  0.00000000E+00
  0.00000000E+00  0.00000000E+00  0.00000000E+00
  0.00000000E+00  0.00000000E+00  0.00000000E+00
  0.00000000E+00  0.00000000E+00  0.00000000E+00
  0.00000000E+00  0.00000000E+00  0.00000000E+00
  0.00000000E+00  0.00000000E+00  0.00000000E+00
  0.00000000E+00  0.00000000E+00  0.00000000E+00
  0.00000000E+00  0.00000000E+00  0.00000000E+00
  0.00000000E+00  0.00000000E+00  0.00000000E+00
  0.00000000E+00  0.00000000E+00  0.00000000E+00
  0.00000000E+00  0.00000000E+00  0.00000000E+00
  0.00000000E+00  0.00000000E+00  0.00000000E+00
  0.00000000E+00  0.00000000E+00  0.00000000E+00
  0.00000000E+00  0.00000000E+00  0.00000000E+00
  0.00000000E+00  0.00000000E+00  0.00000000E+00
  0.00000000E+00  0.00000000E+00  0.00000000E+00
  0.00000000E+00  0.00000000E+00  0.00000000E+00
  0.00000000E+00  0.00000000E+00  0.00000000E+00
  0.00000000E+00  0.00000000E+00  0.00000000E+00
  0.00000000E+00  0.00000000E+00  0.00000000E+00
  0.00000000E+00  0.00000000E+00  0.00000000E+00
  0.00000000E+00  0.00000000E+00  0.00000000E+00
  0.00000000E+00  0.00000000E+00  0.00000000E+00
  0.00000000E+00  0.00000000E+00  0.00000000E+00
  0.00000000E+00  0.00000000E+00  0.00000000E+00
  0.00000000E+00  0.00000000E+00  0.00000000E+00
  0.00000000E+00  0.00000000E+00  0.00000000E+00
  0.00000000E+00  0.00000000E+00  0.00000000E+00
  0.00000000E+00  0.00000000E+00  0.00000000E+00
  0.00000000E+00  0.00000000E+00  0.00000000E+00
  0.00000000E+00  0.00000000E+00  0.00000000E+00
  0.00000000E+00  0.00000000E+00  0.00000000E+00
  0.00000000E+00  0.00000000E+00  0.00000000E+00
  0.00000000E+00  0.00000000E+00  0.00000000E+00
  0.00000000E+00  0.00000000E+00  0.00000000E+00
  0.00000000E+00  0.00000000E+00  0.00000000E+00
  0.00000000E+00  0.00000000E+00  0.00000000E+00
  0.00000000E+00  0.00000000E+00  0.00000000E+00
  0.00000000E+00  0.00000000E+00  0.00000000E+00
  0.00000000E+00  0.00000000E+00  0.00000000E+00
  0.00000000E+00  0.00000000E+00  0.00000000E+00
  0.00000000E+00  0.00000000E+00  0.00000000E+00
  0.00000000E+00  0.00000000E+00  0.00000000E+00
  0.00000000E+00  0.00000000E+00  0.00000000E+00
  0.00000000E+00  0.00000000E+00  0.00000000E+00
  0.00000000E+00  0.00000000E+00  0.00000000E+00
  0.00000000E+00  0.00000000E+00  0.00000000E+00
  0.00000000E+00  0.00000000E+00  0.00000000E+00
  0.00000000E+00  0.00000000E+00  0.00000000E+00
  0.00000000E+00  0.00000000E+00  0.00000000E+00
  0.00000000E+00  0.00000000E+00  0.00000000E+00
  0.00000000E+00  0.00000000E+00  0.00000000E+00
  0.00000000E+00  0.00000000E+00  0.00000000E+00
  0.00000000E+00  0.00000000E+00  0.00000000E+00
  0.00000000E+00  0.00000000E+00  0.00000000E+00
  0.00000000E+00  0.00000000E+00  0.00000000E+00
  0.00000000E+00  0.00000000E+00  0.00000000E+00
  0.00000000E+00  0.00000000E+00  0.00000000E+00
  0.00000000E+00  0.00000000E+00  0.00000000E+00
  0.00000000E+00  0.00000000E+00  0.00000000E+00
  0.00000000E+00  0.00000000E+00  0.00000000E+00
  0.00000000E+00  0.00000000E+00  0.00000000E+00
  0.00000000E+00  0.00000000E+00  0.00000000E+00
  0.00000000E+00  0.00000000E+00  0.00000000E+00
  0.00000000E+00  0.00000000E+00  0.00000000E+00
  0.00000000E+00  0.00000000E+00  0.00000000E+00
  0.00000000E+00  0.00000000E+00  0.00000000E+00
  0.00000000E+00  0.00000000E+00  0.00000000E+00
  0.00000000E+00  0.00000000E+00  0.00000000E+00
  0.00000000E+00  0.00000000E+00  0.00000000E+00
  0.00000000E+00  0.00000000E+00  0.00000000E+00
  0.00000000E+00  0.00000000E+00  0.00000000E+00
  0.00000000E+00  0.00000000E+00  0.00000000E+00
  0.00000000E+00  0.00000000E+00  0.00000000E+00
  0.00000000E+00  0.00000000E+00  0.00000000E+00
  0.00000000E+00  0.00000000E+00  0.00000000E+00
  0.00000000E+00  0.00000000E+00  0.00000000E+00
  0.00000000E+00  0.00000000E+00  0.00000000E+00
  0.00000000E+00  0.00000000E+00  0.00000000E+00
  0.00000000E+00  0.00000000E+00  0.00000000E+00
  0.00000000E+00  0.00000000E+00  0.00000000E+00
  0.00000000E+00  0.00000000E+00  0.00000000E+00
  0.00000000E+00  0.00000000E+00  0.00000000E+00
  0.00000000E+00  0.00000000E+00  0.00000000E+00
  0.00000000E+00  0.00000000E+00  0.00000000E+00
  0.00000000E+00  0.00000000E+00  0.00000000E+00
  0.00000000E+00  0.00000000E+00  0.00000000E+00
  0.00000000E+00  0.00000000E+00  0.00000000E+00
  0.00000000E+00  0.00000000E+00  0.00000000E+00
  0.00000000E+00  0.00000000E+00  0.00000000E+00
  0.00000000E+00  0.00000000E+00  0.00000000E+00
  0.00000000E+00  0.00000000E+00  0.00000000E+00
  0.00000000E+00  0.00000000E+00  0.00000000E+00
  0.00000000E+00  0.00000000E+00  0.00000000E+00
  0.00000000E+00  0.00000000E+00  0.00000000E+00
  0.00000000E+00  0.00000000E+00  0.00000000E+00
  0.00000000E+00  0.00000000E+00  0.00000000E+00
  0.00000000E+00  0.00000000E+00  0.00000000E+00
  0.00000000E+00  0.00000000E+00  0.00000000E+00
  0.00000000E+00  0.00000000E+00  0.00000000E+00
  0.00000000E+00  0.00000000E+00  0.00000000E+00
  0.00000000E+00  0.00000000E+00  0.00000000E+00
  0.00000000E+00  0.00000000E+00  0.00000000E+00
  0.00000000E+00  0.00000000E+00  0.00000000E+00
  0.00000000E+00  0.00000000E+00  0.00000000E+00
  0.00000000E+00  0.00000000E+00  0.00000000E+00
  0.00000000E+00  0.00000000E+00  0.00000000E+00
  0.00000000E+00  0.00000000E+00  0.00000000E+00
  0.00000000E+00  0.00000000E+00  0.00000000E+00
  0.00000000E+00  0.00000000E+00  0.00000000E+00
  0.00000000E+00  0.00000000E+00  0.00000000E+00
  0.00000000E+00  0.00000000E+00  0.00000000E+00
  0.00000000E+00  0.00000000E+00  0.00000000E+00
  0.00000000E+00  0.00000000E+00  0.00000000E+00
  0.00000000E+00  0.00000000E+00  0.00000000E+00
  0.00000000E+00  0.00000000E+00  0.00000000E+00
  0.00000000E+00  0.00000000E+00  0.00000000E+00
  0.00000000E+00  0.00000000E+00  0.00000000E+00
  0.00000000E+00  0.00000000E+00  0.00000000E+00
  0.00000000E+00  0.00000000E+00  0.00000000E+00
  0.00000000E+00  0.00000000E+00  0.00000000E+00
  0.00000000E+00  0.00000000E+00  0.00000000E+00
  0.00000000E+00  0.00000000E+00  0.00000000E+00
  0.00000000E+00  0.00000000E+00  0.00000000E+00
  0.00000000E+00  0.00000000E+00  0.00000000E+00
  0.00000000E+00  0.00000000E+00  0.00000000E+00
  0.00000000E+00  0.00000000E+00  0.00000000E+00
  0.00000000E+00  0.00000000E+00  0.00000000E+00
  0.00000000E+00  0.00000000E+00  0.00000000E+00
  0.00000000E+00  0.00000000E+00  0.00000000E+00
  0.00000000E+00  0.00000000E+00  0.00000000E+00
  0.00000000E+00  0.00000000E+00  0.00000000E+00
