# Supplementary material for: CO2 induced phase transitions in diamine-appended metal–organic frameworks
Source: Chem Sci. 2015 Jun 17;6(9):5177–85. doi: 10.1039/c5sc01828e (PMC5500831; doi:10.1039/c5sc01828e)
Supplement: Supplementary file 1 [file SC-006-C5SC01828E-s001.zip › coordinates/pbe-chain-fe.vasp]

1                                       
   1.00000000000000     
    21.6882194116943445   -0.5204781462197124    0.2380259506113071
   -10.6282781549288501   19.3551288260928160   -0.0953186747619625
    -0.0361745773134136   -0.0518433863255899    6.9642274158931698
   Fe   H    O    N    C 
     6    70    20    12    57
Direct
  0.6329755361079605  0.2226971540660627  0.0835715513228049
  0.7465591275239770  0.2800134394916753  0.7455779308270771
  0.6913771470139031  0.3361734223095962  0.4170458161454762
  0.3052427261044833  0.5594738314889484  0.7724204478018810
  0.3673944052579823  0.6722522867139230  0.1095207374983602
  0.4241879307792050  0.6161075268469884  0.4479604504094356
  0.6739905770005749  0.6645491266926651  0.0120503810894599
  0.5907444999431768  0.5968591410082787  0.1008278871289149
  0.5382098235667663  0.3722815830286581  0.7056676352509852
  0.6526350254485472  0.0728115638186902  0.0635209304115952
  0.6012403500789787  0.9537981429692953  0.9239408808988517
  0.5906684835257642  0.0349125465265723  0.3728310350637934
  0.0232928146899775  0.5211095834245529  0.5897018198264724
  0.9030652704638303  0.4523354338834852  0.7311174705454294
  0.9398798795732312  0.4217359016896338  0.0429214767687568
  0.4473147578301913  0.3667423114240768  0.2612164952237377
  0.5179396248900656  0.3181198954965619  0.3998986393147972
  0.4570463208866952  0.4672201581776074  0.1487006775942974
  0.0324807059197372  0.5262284223715482  0.9345700795176322
  0.6052605931748083  0.9439210138153681  0.2700803812004357
  0.1179275622611105  0.5158648469741055  0.4817474856193562
  0.5432712749823979  0.8246558389667535  0.1318403536719441
  0.3862483026287222  0.4330950302036745  0.4638801066867865
  0.4344554853414641  0.3631753570824605  0.6057483254140146
  0.5006444226572376  0.8604318932173269  0.8107980176041993
  0.7929628572633211  0.5528570458907128  0.2376918916280288
  0.8256827283610505  0.4936516307656816  0.2169237892363634
  0.7183380733588621  0.4141966356735159  0.0130936841849720
  0.6914436274659306  0.4775875907987435  0.0206970827558883
  0.8084495733201280  0.5565102070642370  0.8623462611040956
  0.5388233884070207  0.5704716725790349  0.7739961668412845
  0.6136899696315526  0.5590360046950610  0.7923128270652071
  0.5895828638479297  0.6922373775707023  0.1727603818075919
  0.8182041079099147  0.4880010170947637  0.8327579652846381
  0.6841629838204415  0.4541602570686585  0.3779031604852433
  0.3919469457729303  0.9223211306603813  0.9690752831836678
  0.3231241176348676  0.9126359218120710  0.0927759452223180
  0.2605398854872116  0.7871035143569524  0.0325298334093792
  0.3380303961058056  0.7991697262726145  0.9121039745305308
  0.4081953106616485  0.8415861240966986  0.2144474728635715
  0.3328601980765427  0.8349326589128604  0.3368224319524962
  0.9089415557275830  0.2296958176644110  0.5489544749845821
  0.8862955072586574  0.2855830644897567  0.4242663344189110
  0.7701487516538464  0.1872323776419738  0.3351455211844795
  0.7807920821420788  0.1299129152867999  0.4907945059535102
  0.8065172729544835  0.1245345478711085  0.1434535960439170
  0.1517584525849055  0.4234319584270802  0.3642289045189432
  0.1381038153420695  0.3438243197538328  0.3387562571792059
  0.2624477854474988  0.4725715021665516  0.1934394083374296
  0.2492801146210839  0.3872564857252553  0.1654065254885661
  0.1485457872953962  0.4346112912082857  0.0041903166989140
  0.1424443939558723  0.3521497132777329  0.9634566112544383
  0.2628110424720588  0.4202317861077234  0.8164109782077148
  0.4122581248747955  0.0508061121050533  0.5422872606073011
  0.4972292919511999  0.0757379817186849  0.5444601987304049
  0.4340062321705154  0.1523101076532938  0.3653956161867337
  0.5261834164167715  0.1839526575910355  0.3826687060336896
  0.4168938841112655  0.0624219206945426  0.1353896346820307
  0.4992820426137209  0.0683757782634706  0.1992398368451965
  0.8747737670527523  0.1412050684366358  0.2780319816306127
  0.4931480169584754  0.1841249076132351  0.0110267293755317
  0.1537961559289488  0.5822665963448488  0.7955788029011367
  0.8700188489004181  0.2892774710620882  0.7651639824650781
  0.2725638995599122  0.7083619310889860  0.2563737559454725
  0.3406274006022895  0.7345747273683711  0.3998137766342755
  0.5409541614278194  0.6674739798226100  0.9581234599009395
  0.7537513904379585  0.4737307709321124  0.5095536945569243
  0.8139269593295265  0.2058079852987937  0.7739180698929138
  0.5001287570946952  0.1250558850705040  0.8889024687178860
  0.2024641663582620  0.4257212650669869  0.6937659005144116
  0.6983876819323964  0.6312712491496802  0.4442895558904730
  0.7292816431444624  0.7188204849985658  0.5228211900440033
  0.7274185090521470  0.6560405403475024  0.6861400463287702
  0.6178695782637262  0.7926030726484221  0.9910816221171833
  0.6919085492597402  0.7785165012333329  0.9978573475520739
  0.6396569104024251  0.7587934180184198  0.7822472931923888
  0.6172431819888392  0.7013311403588778  0.3728388142005493
  0.5238265468713047  0.6443598842289077  0.5821393815368120
  0.3712365750914561  0.5288914971019794  0.6350897087275105
  0.3935614740049596  0.6651993638942036  0.6617284956131233
  0.4395725155302319  0.5613300949300826  0.2184428437487717
  0.4560294646887210  0.7105313321291622  0.3060011929270098
  0.3158554579988869  0.5976702142495461  0.3285866927973908
  0.4246316026707251  0.7451457489372777  0.8970274526577303
  0.2690802842274392  0.6085766529563862  0.9721318803643182
  0.3824794400474439  0.5858849248224050  0.9916643121785665
  0.2339415727498003  0.5507486892628582  0.5623348363243614
  0.6064469032248629  0.2922898542164537  0.2169032641291457
  0.7409464527792637  0.3100799784341287  0.1948031379987893
  0.6262237394059467  0.3444701150746791  0.6255569879311600
  0.6808536391501646  0.1852889030473831  0.8840182771336659
  0.6577177409759002  0.2962401846329245  0.8589120213630822
  0.6248902621056377  0.1503076506883095  0.2906190667167790
  0.7879989831585610  0.3645727938141414  0.5541766132114503
  0.6708616310126768  0.2300538493496252  0.5262016179020508
  0.8221794071991545  0.3378759281761828  0.9624459904650906
  0.7310908068558862  0.4535336935507083  0.3764674543337638
  0.7809503556489911  0.5030689561987852  0.8498056315253012
  0.6279758364032338  0.6451464542295174  0.6298648564479653
  0.5910959095429874  0.6874406664312712  0.0153842068442042
  0.3379434886964179  0.8914676135913387  0.9833045027287245
  0.3270819049233145  0.7379568502276760  0.2614646683792456
  0.8315713495087066  0.2484938384000721  0.6866108280288606
  0.8444848733589939  0.1616122885546934  0.2310725940659960
  0.1772985842137582  0.3952247723397875  0.3509939097621712
  0.2292730903429587  0.4402913596012583  0.8237837489998183
  0.4622384005289739  0.0940425157475720  0.5426299671125974
  0.5118295848809303  0.1498478256295157  0.0216124884833965
  0.6523590393661413  0.1224603041875470  0.7993188627756942
  0.5710546884967493  0.3305362929799952  0.9316220175698913
  0.5312381543765057  0.3592849455234517  0.8579231723035309
  0.4870378004258460  0.3741132652582803  0.9709939070848699
  0.6096584958378373  0.9971735801916254  0.8321538891213958
  0.6389831042492995  0.0636729266658086  0.9112136207251660
  0.6205832136559212  0.3227172105741760  0.7969367871694181
  0.8516717842811397  0.3991822083634217  0.4685864784966962
  0.6349862970796227  0.1104296176577677  0.5994126371853786
  0.6047212010696444  0.0419157696072574  0.5247765834793474
  0.5912949730377205  0.9841433709351201  0.6356523400645460
  0.9791091952144368  0.4844521766087397  0.4989900594392056
  0.9116905514166516  0.4466098625168980  0.5788174164672825
  0.6445249070567896  0.1668943835939433  0.4646085895466279
  0.5681160428379017  0.3167386915761582  0.1332693024708152
  0.8635655302248513  0.3922045687936438  0.2688970705900734
  0.9330254878255902  0.4307888380910058  0.1937500976193525
  0.9919417155458928  0.4773845441591917  0.3032027107011686
  0.4826612177047065  0.3577246617509937  0.1682306036963014
  0.5216603864962409  0.3300852365921644  0.2468692204768518
  0.8057089781247833  0.3439443884730630  0.1347644930387482
  0.2055954353524600  0.5808708854038301  0.0569998267843877
  0.4133664938655309  0.4978978700013724  0.9222182401584612
  0.4408066960726651  0.4574843986149599  0.9984202577723993
  0.4508482827309897  0.4097729632381403  0.8894552968812317
  0.0772785236967316  0.5355028621836047  0.0253732643454405
  0.1450805640851574  0.5673461685602402  0.9466537623744163
  0.4112177646711014  0.5509382530976752  0.0525774422661048
  0.4878861802536541  0.7732553169784805  0.3915150111958856
  0.1939679458925031  0.5631763710006800  0.2565643779346427
  0.1241805072968394  0.5307241261929483  0.3308312536053439
  0.0645985970418969  0.5152522604775981  0.2202410973590626
  0.5687786477580294  0.8999601601976566  0.3599800127073356
  0.5349166992699556  0.8330342041943553  0.2822485679002159
  0.2515387157084010  0.5715646864949204  0.3900767432242922
  0.3948915440088889  0.4910718538428850  0.7222992530326608
  0.4776914449620779  0.7852429294204410  0.5889507031898905
  0.5123373829875951  0.8541012026387148  0.6618603460489306
  0.5579315424534866  0.9126275516331608  0.5529634642928964
  0.4295924875264333  0.4014686630569081  0.6949569692744015
  0.4023723771210709  0.4402860634657356  0.6144583224511551
  0.4294608682421087  0.7285047329664036  0.7236531919948619
  0.7768105820067533  0.4970673179313710  0.2169313015058590
  0.7383345555922968  0.4706423417418300  0.0233701291707424
  0.5968620904331524  0.5986232048833016  0.7918361775058406
  0.3192344274366434  0.8195416210194773  0.0296076040802428
  0.3495912039106378  0.8119671914749255  0.2198521468328565
  0.8641894226705675  0.2378974881917786  0.5113778702061035
  0.8097679617713512  0.1754075938629636  0.3939920066770018
  0.2213227088374294  0.4173115548437791  0.1757787382982802
  0.1801887350649557  0.4084936457861555  0.9885650221627090
  0.4742891819222099  0.1358845886999538  0.3683521511130632
  0.4727012138084425  0.0990166708185744  0.1773581357381792
  0.6992056591882012  0.6638369039223868  0.5670202292746914
  0.6383652518717495  0.7590672257718557  0.9393589608317817
  0.5867881940659950  0.6640262693628697  0.5205652090647694
  0.6161645037963583  0.6357688954943591  0.9865732448280995
 
  0.00000000E+00  0.00000000E+00  0.00000000E+00
  0.00000000E+00  0.00000000E+00  0.00000000E+00
  0.00000000E+00  0.00000000E+00  0.00000000E+00
  0.00000000E+00  0.00000000E+00  0.00000000E+00
  0.00000000E+00  0.00000000E+00  0.00000000E+00
  0.00000000E+00  0.00000000E+00  0.00000000E+00
  0.00000000E+00  0.00000000E+00  0.00000000E+00
  0.00000000E+00  0.00000000E+00  0.00000000E+00
  0.00000000E+00  0.00000000E+00  0.00000000E+00
  0.00000000E+00  0.00000000E+00  0.00000000E+00
  0.00000000E+00  0.00000000E+00  0.00000000E+00
  0.00000000E+00  0.00000000E+00  0.00000000E+00
  0.00000000E+00  0.00000000E+00  0.00000000E+00
  0.00000000E+00  0.00000000E+00  0.00000000E+00
  0.00000000E+00  0.00000000E+00  0.00000000E+00
  0.00000000E+00  0.00000000E+00  0.00000000E+00
  0.00000000E+00  0.00000000E+00  0.00000000E+00
  0.00000000E+00  0.00000000E+00  0.00000000E+00
  0.00000000E+00  0.00000000E+00  0.00000000E+00
  0.00000000E+00  0.00000000E+00  0.00000000E+00
  0.00000000E+00  0.00000000E+00  0.00000000E+00
  0.00000000E+00  0.00000000E+00  0.00000000E+00
  0.00000000E+00  0.00000000E+00  0.00000000E+00
  0.00000000E+00  0.00000000E+00  0.00000000E+00
  0.00000000E+00  0.00000000E+00  0.00000000E+00
  0.00000000E+00  0.00000000E+00  0.00000000E+00
  0.00000000E+00  0.00000000E+00  0.00000000E+00
  0.00000000E+00  0.00000000E+00  0.00000000E+00
  0.00000000E+00  0.00000000E+00  0.00000000E+00
  0.00000000E+00  0.00000000E+00  0.00000000E+00
  0.00000000E+00  0.00000000E+00  0.00000000E+00
  0.00000000E+00  0.00000000E+00  0.00000000E+00
  0.00000000E+00  0.00000000E+00  0.00000000E+00
  0.00000000E+00  0.00000000E+00  0.00000000E+00
  0.00000000E+00  0.00000000E+00  0.00000000E+00
  0.00000000E+00  0.00000000E+00  0.00000000E+00
  0.00000000E+00  0.00000000E+00  0.00000000E+00
  0.00000000E+00  0.00000000E+00  0.00000000E+00
  0.00000000E+00  0.00000000E+00  0.00000000E+00
  0.00000000E+00  0.00000000E+00  0.00000000E+00
  0.00000000E+00  0.00000000E+00  0.00000000E+00
  0.00000000E+00  0.00000000E+00  0.00000000E+00
  0.00000000E+00  0.00000000E+00  0.00000000E+00
  0.00000000E+00  0.00000000E+00  0.00000000E+00
  0.00000000E+00  0.00000000E+00  0.00000000E+00
  0.00000000E+00  0.00000000E+00  0.00000000E+00
  0.00000000E+00  0.00000000E+00  0.00000000E+00
  0.00000000E+00  0.00000000E+00  0.00000000E+00
  0.00000000E+00  0.00000000E+00  0.00000000E+00
  0.00000000E+00  0.00000000E+00  0.00000000E+00
  0.00000000E+00  0.00000000E+00  0.00000000E+00
  0.00000000E+00  0.00000000E+00  0.00000000E+00
  0.00000000E+00  0.00000000E+00  0.00000000E+00
  0.00000000E+00  0.00000000E+00  0.00000000E+00
  0.00000000E+00  0.00000000E+00  0.00000000E+00
  0.00000000E+00  0.00000000E+00  0.00000000E+00
  0.00000000E+00  0.00000000E+00  0.00000000E+00
  0.00000000E+00  0.00000000E+00  0.00000000E+00
  0.00000000E+00  0.00000000E+00  0.00000000E+00
  0.00000000E+00  0.00000000E+00  0.00000000E+00
  0.00000000E+00  0.00000000E+00  0.00000000E+00
  0.00000000E+00  0.00000000E+00  0.00000000E+00
  0.00000000E+00  0.00000000E+00  0.00000000E+00
  0.00000000E+00  0.00000000E+00  0.00000000E+00
  0.00000000E+00  0.00000000E+00  0.00000000E+00
  0.00000000E+00  0.00000000E+00  0.00000000E+00
  0.00000000E+00  0.00000000E+00  0.00000000E+00
  0.00000000E+00  0.00000000E+00  0.00000000E+00
  0.00000000E+00  0.00000000E+00  0.00000000E+00
  0.00000000E+00  0.00000000E+00  0.00000000E+00
  0.00000000E+00  0.00000000E+00  0.00000000E+00
  0.00000000E+00  0.00000000E+00  0.00000000E+00
  0.00000000E+00  0.00000000E+00  0.00000000E+00
  0.00000000E+00  0.00000000E+00  0.00000000E+00
  0.00000000E+00  0.00000000E+00  0.00000000E+00
  0.00000000E+00  0.00000000E+00  0.00000000E+00
  0.00000000E+00  0.00000000E+00  0.00000000E+00
  0.00000000E+00  0.00000000E+00  0.00000000E+00
  0.00000000E+00  0.00000000E+00  0.00000000E+00
  0.00000000E+00  0.00000000E+00  0.00000000E+00
  0.00000000E+00  0.00000000E+00  0.00000000E+00
  0.00000000E+00  0.00000000E+00  0.00000000E+00
  0.00000000E+00  0.00000000E+00  0.00000000E+00
  0.00000000E+00  0.00000000E+00  0.00000000E+00
  0.00000000E+00  0.00000000E+00  0.00000000E+00
  0.00000000E+00  0.00000000E+00  0.00000000E+00
  0.00000000E+00  0.00000000E+00  0.00000000E+00
  0.00000000E+00  0.00000000E+00  0.00000000E+00
  0.00000000E+00  0.00000000E+00  0.00000000E+00
  0.00000000E+00  0.00000000E+00  0.00000000E+00
  0.00000000E+00  0.00000000E+00  0.00000000E+00
  0.00000000E+00  0.00000000E+00  0.00000000E+00
  0.00000000E+00  0.00000000E+00  0.00000000E+00
  0.00000000E+00  0.00000000E+00  0.00000000E+00
  0.00000000E+00  0.00000000E+00  0.00000000E+00
  0.00000000E+00  0.00000000E+00  0.00000000E+00
  0.00000000E+00  0.00000000E+00  0.00000000E+00
  0.00000000E+00  0.00000000E+00  0.00000000E+00
  0.00000000E+00  0.00000000E+00  0.00000000E+00
  0.00000000E+00  0.00000000E+00  0.00000000E+00
  0.00000000E+00  0.00000000E+00  0.00000000E+00
  0.00000000E+00  0.00000000E+00  0.00000000E+00
  0.00000000E+00  0.00000000E+00  0.00000000E+00
  0.00000000E+00  0.00000000E+00  0.00000000E+00
  0.00000000E+00  0.00000000E+00  0.00000000E+00
  0.00000000E+00  0.00000000E+00  0.00000000E+00
  0.00000000E+00  0.00000000E+00  0.00000000E+00
  0.00000000E+00  0.00000000E+00  0.00000000E+00
  0.00000000E+00  0.00000000E+00  0.00000000E+00
  0.00000000E+00  0.00000000E+00  0.00000000E+00
  0.00000000E+00  0.00000000E+00  0.00000000E+00
  0.00000000E+00  0.00000000E+00  0.00000000E+00
  0.00000000E+00  0.00000000E+00  0.00000000E+00
  0.00000000E+00  0.00000000E+00  0.00000000E+00
  0.00000000E+00  0.00000000E+00  0.00000000E+00
  0.00000000E+00  0.00000000E+00  0.00000000E+00
  0.00000000E+00  0.00000000E+00  0.00000000E+00
  0.00000000E+00  0.00000000E+00  0.00000000E+00
  0.00000000E+00  0.00000000E+00  0.00000000E+00
  0.00000000E+00  0.00000000E+00  0.00000000E+00
  0.00000000E+00  0.00000000E+00  0.00000000E+00
  0.00000000E+00  0.00000000E+00  0.00000000E+00
  0.00000000E+00  0.00000000E+00  0.00000000E+00
  0.00000000E+00  0.00000000E+00  0.00000000E+00
  0.00000000E+00  0.00000000E+00  0.00000000E+00
  0.00000000E+00  0.00000000E+00  0.00000000E+00
  0.00000000E+00  0.00000000E+00  0.00000000E+00
  0.00000000E+00  0.00000000E+00  0.00000000E+00
  0.00000000E+00  0.00000000E+00  0.00000000E+00
  0.00000000E+00  0.00000000E+00  0.00000000E+00
  0.00000000E+00  0.00000000E+00  0.00000000E+00
  0.00000000E+00  0.00000000E+00  0.00000000E+00
  0.00000000E+00  0.00000000E+00  0.00000000E+00
  0.00000000E+00  0.00000000E+00  0.00000000E+00
  0.00000000E+00  0.00000000E+00  0.00000000E+00
  0.00000000E+00  0.00000000E+00  0.00000000E+00
  0.00000000E+00  0.00000000E+00  0.00000000E+00
  0.00000000E+00  0.00000000E+00  0.00000000E+00
  0.00000000E+00  0.00000000E+00  0.00000000E+00
  0.00000000E+00  0.00000000E+00  0.00000000E+00
  0.00000000E+00  0.00000000E+00  0.00000000E+00
  0.00000000E+00  0.00000000E+00  0.00000000E+00
  0.00000000E+00  0.00000000E+00  0.00000000E+00
  0.00000000E+00  0.00000000E+00  0.00000000E+00
  0.00000000E+00  0.00000000E+00  0.00000000E+00
  0.00000000E+00  0.00000000E+00  0.00000000E+00
  0.00000000E+00  0.00000000E+00  0.00000000E+00
  0.00000000E+00  0.00000000E+00  0.00000000E+00
  0.00000000E+00  0.00000000E+00  0.00000000E+00
  0.00000000E+00  0.00000000E+00  0.00000000E+00
  0.00000000E+00  0.00000000E+00  0.00000000E+00
  0.00000000E+00  0.00000000E+00  0.00000000E+00
  0.00000000E+00  0.00000000E+00  0.00000000E+00
  0.00000000E+00  0.00000000E+00  0.00000000E+00
  0.00000000E+00  0.00000000E+00  0.00000000E+00
  0.00000000E+00  0.00000000E+00  0.00000000E+00
  0.00000000E+00  0.00000000E+00  0.00000000E+00
  0.00000000E+00  0.00000000E+00  0.00000000E+00
  0.00000000E+00  0.00000000E+00  0.00000000E+00
  0.00000000E+00  0.00000000E+00  0.00000000E+00
  0.00000000E+00  0.00000000E+00  0.00000000E+00
  0.00000000E+00  0.00000000E+00  0.00000000E+00
  0.00000000E+00  0.00000000E+00  0.00000000E+00
  0.00000000E+00  0.00000000E+00  0.00000000E+00
  0.00000000E+00  0.00000000E+00  0.00000000E+00
