# Supplementary material for: CO2 induced phase transitions in diamine-appended metal–organic frameworks
Source: Chem Sci. 2015 Jun 17;6(9):5177–85. doi: 10.1039/c5sc01828e (PMC5500831; doi:10.1039/c5sc01828e)
Supplement: Supplementary file 1 [file SC-006-C5SC01828E-s001.zip › coordinates/pbe-chain-mg.vasp]

1                                       
   1.00000000000000     
    21.3877230323092107   -0.5131282469633753    0.2082142330286305
   -10.4793228344922351   19.1443167814506161   -0.0979838223347863
    -0.0457121561260381   -0.0575105299748987    6.9778737365828434
   Mg   H    O    N    C 
     6    70    20    12    57
Direct
  0.6353031574654533  0.2231596560769789  0.0804854719991995
  0.7461734783215068  0.2812924215249841  0.7461780169098264
  0.6898077132452533  0.3337945223932611  0.4163353635357178
  0.3067097161103741  0.5627373713536368  0.7740402142925309
  0.3686916772112946  0.6715402631707723  0.1115990315062301
  0.4232740311322597  0.6149444617494007  0.4491100747098296
  0.6746346536352267  0.6634906651956685  0.0108782604250983
  0.5905939900030894  0.5955715250027888  0.1004252187040052
  0.5395094431069524  0.3719133364109291  0.7069810552162034
  0.6533179349251116  0.0737607857191791  0.0638412888622974
  0.6004837821703084  0.9532366923792219  0.9231579904567337
  0.5914429083810528  0.0364683420703921  0.3731759730465237
  0.0236956074436068  0.5214710428499971  0.5893654721438801
  0.9024357857826323  0.4520268253723071  0.7320001972844005
  0.9376262114957342  0.4203259828601243  0.0444180407519374
  0.4469843082586398  0.3668416931550121  0.2598030389387160
  0.5183816849264333  0.3172232448382686  0.3997357754698120
  0.4562639470744949  0.4675363456365079  0.1484150094804463
  0.0312045607245543  0.5258880752150753  0.9352856400046045
  0.6056862734328737  0.9441086908823132  0.2719429142554850
  0.1195089090669816  0.5164332880049246  0.4807896942105102
  0.5429866259475549  0.8232669852832788  0.1330123838525666
  0.3861177441816311  0.4343239075282148  0.4631941148461995
  0.4347169895264404  0.3630728750564749  0.6057321676406758
  0.4990547588077681  0.8591704686157474  0.8098382110983900
  0.7936206474797683  0.5545975720023644  0.2369155278832740
  0.8273477733960587  0.4951655797360867  0.2160514725478992
  0.7184519530228107  0.4143051674561954  0.0131852656194379
  0.6907210484472338  0.4779243654755467  0.0200482348678243
  0.8094977943464289  0.5575704748564309  0.8606171643977734
  0.5369478060425371  0.5701461921767074  0.7732419245463252
  0.6119459527336600  0.5572434029421616  0.7904714049371877
  0.5911161249535475  0.6931291664144910  0.1758473882832178
  0.8185406586391207  0.4877666126291045  0.8308923879495038
  0.6840866434893834  0.4554454977656768  0.3762691718215923
  0.3924006561888136  0.9239541779674876 -0.0293225319866266
  0.3227021484072554  0.9140086541058505  0.0937934448172104
  0.2595692284238185  0.7869437777745499  0.0322243667817875
  0.3381848269185694  0.7994628904771890  0.9133077357943356
  0.4089978071563226  0.8426226202728803  0.2166886597907814
  0.3322101085132383  0.8351956458999970  0.3371545336175811
  0.9100294806491270  0.2290049439328332  0.5486013350530021
  0.8876383861609820  0.2859940207873223  0.4242915186794740
  0.7694626956191537  0.1869927436459684  0.3339345642276336
  0.7800095510845902  0.1285806040360031  0.4876265058726985
  0.8060586532040586  0.1238026214184909  0.1409166732681417
  0.1509293832373968  0.4235887983546210  0.3628845585985119
  0.1370867059020313  0.3430950877323850  0.3380650129443941
  0.2631110993854439  0.4730048893714872  0.1941220678923639
  0.2500337492168631  0.3870293497182041  0.1660833259261340
  0.1468872566219270  0.4338486176008731  0.0049557300801764
  0.1422052644333876  0.3512706995202159 -0.0380577590153906
  0.2635799477428241  0.4211774650275178  0.8174925015935172
  0.4114989341408247  0.0502137105426833  0.5409880327474208
  0.4976922729476377  0.0758144053090528  0.5435338970810155
  0.4327967331129364  0.1526208520483812  0.3638147440355770
  0.5260958657094715  0.1849903988449081  0.3813735117939582
  0.4154591472941880  0.0612536083972579  0.1358761697824420
  0.4991560008564480  0.0676743940852366  0.1994868421315266
  0.8751377481829424  0.1398994551465902  0.2753018674320502
  0.4920286757339473  0.1839490583446244  0.0098753525871227
  0.1540266644208499  0.5822995942173148  0.7953945651934536
  0.8711024198067345  0.2900949865908299  0.7631975997753181
  0.2719830116116211  0.7076225177627979  0.2567384974312771
  0.3410220947009031  0.7338944681772707  0.3990961353606723
  0.5400924840533442  0.6680888415381424  0.9642726960361807
  0.7542150364397217  0.4735486060124638  0.5071367010623147
  0.8145275358053627  0.2059112481201137  0.7726212557149993
  0.4984034096942473  0.1239970166721282  0.8883319884034180
  0.2026597798703135  0.4271281643953753  0.6956299494739354
  0.6981160558117219  0.6298647780574258  0.4475467730846759
  0.7311020724919245  0.7187189330631976  0.5253778213797191
  0.7280668181076055  0.6548556631937310  0.6888629086572579
  0.6194303937046325  0.7947145798084920 -0.0063753257217808
  0.6937376064314450  0.7792941028877106 -0.0014763454288546
  0.6402591620435674  0.7600520173584999  0.7843762850943062
  0.6190174955666663  0.7019306856157453  0.3722365948443049
  0.5217821700385140  0.6430085419508182  0.5704211421684565
  0.3701297874902914  0.5305481174984384  0.6342368743532788
  0.3900964227672016  0.6619270985602036  0.6577495319130339
  0.4367128982310922  0.5616435058214032  0.2198600599353805
  0.4543763922270943  0.7081316372849736  0.3046777926933178
  0.3193485387507675  0.5968012420406491  0.3255341869007228
  0.4223231877726223  0.7415953378303719  0.8953788741814970
  0.2713971049339636  0.6094202752202127  0.9712944046775236
  0.3842894677433616  0.5905355752785346 -0.0116224026884339
  0.2378471044447131  0.5533284112643249  0.5613180066778652
  0.6080763790544568  0.2909709576705713  0.2184292998060021
  0.7372469794446458  0.3057671458816644  0.1992276372285987
  0.6284021618943596  0.3429103030638423  0.6280175842004655
  0.6826208426178587  0.1875895697775352  0.8853962019559608
  0.6618343968456113  0.2965899769657126  0.8631300602581120
  0.6265860125955224  0.1541445802478063  0.2923902817762182
  0.7853044934501621  0.3630760069388007  0.5559917506200645
  0.6710155892441624  0.2333719158201558  0.5307499207335925
  0.8182145116723992  0.3363162784361944  0.9641674284989437
  0.7310211321266349  0.4535423345467506  0.3740033369953268
  0.7812214407111090  0.5035446869753062  0.8488169309154371
  0.6278938939309588  0.6454527534805740  0.6314831831994876
  0.5914628226480125  0.6879107257445706  0.0176091393813485
  0.3377053732846327  0.8926380384565442 -0.0155232473561137
  0.3272989357697678  0.7372856318275695  0.2606695498473092
  0.8317864955697546  0.2488752931662825  0.6851205183442330
  0.8446700436893304  0.1609655539813209  0.2291226382797452
  0.1768354880170926  0.3950201592079530  0.3504975915231315
  0.2298090225246836  0.4417589348551395  0.8256495905592885
  0.4619934621444071  0.0941019931043355  0.5413750544739896
  0.5114544138106467  0.1496073002918654  0.0202248649307797
  0.6536925808489612  0.1243254688597932  0.8006279490543160
  0.5722870056416740  0.3294157453981978  0.9333133012126719
  0.5321321555746915  0.3586690303911456  0.8588455473238332
  0.4873980010080651  0.3739148189340206  0.9710484001295911
  0.6095080406151120  0.9973864480178810  0.8321197070834060
  0.6395844398812522  0.0645708891672099  0.9116018038607303
  0.6230531895745081  0.3220766213579312  0.7995876439788684
  0.8493872459304674  0.3979853407309268  0.4705832401135707
  0.6362929172460904  0.1124868865507446  0.6004272216945455
  0.6053582115920775  0.0432484861073514  0.5251917102119905
  0.5911053036884422  0.9845681996554061  0.6358398944213414
  0.9787185629666542  0.4842860232136630  0.4992018414642418
  0.9106385288178444  0.4460293427240609  0.5797347469283236
  0.6455166479765246  0.1698752697284114  0.4667744215642958
  0.5692832303180849  0.3156065386642709  0.1348351631720092
  0.8610684227613516  0.3909173567765313  0.2708071438974857
  0.9312162086382652  0.4298155341204536  0.1950106069473639
  0.9912295129211871  0.4770129022357328  0.3036144757781845
  0.4827860728212853  0.3574492857977472  0.1678413238221565
  0.5221982961976637  0.3293776005578045  0.2470679412528821
  0.8024476669936176  0.3415669822955431  0.1373050006221155
  0.2071689313133563  0.5813023192999300  0.0555029497737541
  0.4123605839460869  0.4989570121169980  0.9213991371851680
  0.4401102582298059  0.4579854931680631 -0.0020282175271359
  0.4508046012706629  0.4100522582353047  0.8891409586183479
  0.0769018709039553  0.5353328760444481  0.0254096203850541
  0.1454421990750419  0.5673415208445726  0.9462011426648107
  0.4105703584169379  0.5528474973271288  0.0517536259242831
  0.4867171573927382  0.7713032229368040  0.3907534164808919
  0.1959225618649562  0.5638200689843318  0.2549905816385016
  0.1254455044270439  0.5311769517398466  0.3299432409839869
  0.0646781917509137  0.5152494670611226  0.2200499198696625
  0.5686256963789734  0.8995964029805076  0.3610192605799036
  0.5345207576157434  0.8319401364714570  0.2830018872515702
  0.2545934341285973  0.5722386233385850  0.3884002037569661
  0.3941615853792267  0.4925047318786741  0.7209919990299304
  0.4763314475160231  0.7832563107433517  0.5881363202864768
  0.5111431810490678  0.8528638671522244  0.6614063061105522
  0.5572311989234130  0.9122109168348891  0.5532405844392795
  0.4296393341264207  0.4018120905965412  0.6945754751024963
  0.4022466505715263  0.4412504818308503  0.6138280994981147
  0.4270600606322655  0.7256923234695544  0.7218417511035073
  0.7775803628687729  0.4982496514457834  0.2162055245050141
  0.7385473178609505  0.4713400887874864  0.0226960571088473
  0.5957256139562991  0.5979478347857813  0.7914097455873090
  0.3190005366253386  0.8199374221385050  0.0304715167255943
  0.3496424209889449  0.8122480911708134  0.2208123047264785
  0.8649061951306863  0.2377364284821041  0.5107739150306804
  0.8096093254592229  0.1748248833762284  0.3923112697056707
  0.2214101746354231  0.4171967103843199  0.1758884785686833
  0.1797640125109496  0.4082934602441278 -0.0115708670061665
  0.4737732181993400  0.1361507297897021  0.3671145153674652
  0.4721121950071623  0.0985491985144677  0.1766083835585182
  0.6999286701735925  0.6633031328229706  0.5697913973322807
  0.6394045131361153  0.7601932810985297 -0.0588403893177796
  0.5865692491856679  0.6638088932497662  0.5177703202116084
  0.6159486011179356  0.6349964480680048 -0.0135654650088620
 
  0.00000000E+00  0.00000000E+00  0.00000000E+00
  0.00000000E+00  0.00000000E+00  0.00000000E+00
  0.00000000E+00  0.00000000E+00  0.00000000E+00
  0.00000000E+00  0.00000000E+00  0.00000000E+00
  0.00000000E+00  0.00000000E+00  0.00000000E+00
  0.00000000E+00  0.00000000E+00  0.00000000E+00
  0.00000000E+00  0.00000000E+00  0.00000000E+00
  0.00000000E+00  0.00000000E+00  0.00000000E+00
  0.00000000E+00  0.00000000E+00  0.00000000E+00
  0.00000000E+00  0.00000000E+00  0.00000000E+00
  0.00000000E+00  0.00000000E+00  0.00000000E+00
  0.00000000E+00  0.00000000E+00  0.00000000E+00
  0.00000000E+00  0.00000000E+00  0.00000000E+00
  0.00000000E+00  0.00000000E+00  0.00000000E+00
  0.00000000E+00  0.00000000E+00  0.00000000E+00
  0.00000000E+00  0.00000000E+00  0.00000000E+00
  0.00000000E+00  0.00000000E+00  0.00000000E+00
  0.00000000E+00  0.00000000E+00  0.00000000E+00
  0.00000000E+00  0.00000000E+00  0.00000000E+00
  0.00000000E+00  0.00000000E+00  0.00000000E+00
  0.00000000E+00  0.00000000E+00  0.00000000E+00
  0.00000000E+00  0.00000000E+00  0.00000000E+00
  0.00000000E+00  0.00000000E+00  0.00000000E+00
  0.00000000E+00  0.00000000E+00  0.00000000E+00
  0.00000000E+00  0.00000000E+00  0.00000000E+00
  0.00000000E+00  0.00000000E+00  0.00000000E+00
  0.00000000E+00  0.00000000E+00  0.00000000E+00
  0.00000000E+00  0.00000000E+00  0.00000000E+00
  0.00000000E+00  0.00000000E+00  0.00000000E+00
  0.00000000E+00  0.00000000E+00  0.00000000E+00
  0.00000000E+00  0.00000000E+00  0.00000000E+00
  0.00000000E+00  0.00000000E+00  0.00000000E+00
  0.00000000E+00  0.00000000E+00  0.00000000E+00
  0.00000000E+00  0.00000000E+00  0.00000000E+00
  0.00000000E+00  0.00000000E+00  0.00000000E+00
  0.00000000E+00  0.00000000E+00  0.00000000E+00
  0.00000000E+00  0.00000000E+00  0.00000000E+00
  0.00000000E+00  0.00000000E+00  0.00000000E+00
  0.00000000E+00  0.00000000E+00  0.00000000E+00
  0.00000000E+00  0.00000000E+00  0.00000000E+00
  0.00000000E+00  0.00000000E+00  0.00000000E+00
  0.00000000E+00  0.00000000E+00  0.00000000E+00
  0.00000000E+00  0.00000000E+00  0.00000000E+00
  0.00000000E+00  0.00000000E+00  0.00000000E+00
  0.00000000E+00  0.00000000E+00  0.00000000E+00
  0.00000000E+00  0.00000000E+00  0.00000000E+00
  0.00000000E+00  0.00000000E+00  0.00000000E+00
  0.00000000E+00  0.00000000E+00  0.00000000E+00
  0.00000000E+00  0.00000000E+00  0.00000000E+00
  0.00000000E+00  0.00000000E+00  0.00000000E+00
  0.00000000E+00  0.00000000E+00  0.00000000E+00
  0.00000000E+00  0.00000000E+00  0.00000000E+00
  0.00000000E+00  0.00000000E+00  0.00000000E+00
  0.00000000E+00  0.00000000E+00  0.00000000E+00
  0.00000000E+00  0.00000000E+00  0.00000000E+00
  0.00000000E+00  0.00000000E+00  0.00000000E+00
  0.00000000E+00  0.00000000E+00  0.00000000E+00
  0.00000000E+00  0.00000000E+00  0.00000000E+00
  0.00000000E+00  0.00000000E+00  0.00000000E+00
  0.00000000E+00  0.00000000E+00  0.00000000E+00
  0.00000000E+00  0.00000000E+00  0.00000000E+00
  0.00000000E+00  0.00000000E+00  0.00000000E+00
  0.00000000E+00  0.00000000E+00  0.00000000E+00
  0.00000000E+00  0.00000000E+00  0.00000000E+00
  0.00000000E+00  0.00000000E+00  0.00000000E+00
  0.00000000E+00  0.00000000E+00  0.00000000E+00
  0.00000000E+00  0.00000000E+00  0.00000000E+00
  0.00000000E+00  0.00000000E+00  0.00000000E+00
  0.00000000E+00  0.00000000E+00  0.00000000E+00
  0.00000000E+00  0.00000000E+00  0.00000000E+00
  0.00000000E+00  0.00000000E+00  0.00000000E+00
  0.00000000E+00  0.00000000E+00  0.00000000E+00
  0.00000000E+00  0.00000000E+00  0.00000000E+00
  0.00000000E+00  0.00000000E+00  0.00000000E+00
  0.00000000E+00  0.00000000E+00  0.00000000E+00
  0.00000000E+00  0.00000000E+00  0.00000000E+00
  0.00000000E+00  0.00000000E+00  0.00000000E+00
  0.00000000E+00  0.00000000E+00  0.00000000E+00
  0.00000000E+00  0.00000000E+00  0.00000000E+00
  0.00000000E+00  0.00000000E+00  0.00000000E+00
  0.00000000E+00  0.00000000E+00  0.00000000E+00
  0.00000000E+00  0.00000000E+00  0.00000000E+00
  0.00000000E+00  0.00000000E+00  0.00000000E+00
  0.00000000E+00  0.00000000E+00  0.00000000E+00
  0.00000000E+00  0.00000000E+00  0.00000000E+00
  0.00000000E+00  0.00000000E+00  0.00000000E+00
  0.00000000E+00  0.00000000E+00  0.00000000E+00
  0.00000000E+00  0.00000000E+00  0.00000000E+00
  0.00000000E+00  0.00000000E+00  0.00000000E+00
  0.00000000E+00  0.00000000E+00  0.00000000E+00
  0.00000000E+00  0.00000000E+00  0.00000000E+00
  0.00000000E+00  0.00000000E+00  0.00000000E+00
  0.00000000E+00  0.00000000E+00  0.00000000E+00
  0.00000000E+00  0.00000000E+00  0.00000000E+00
  0.00000000E+00  0.00000000E+00  0.00000000E+00
  0.00000000E+00  0.00000000E+00  0.00000000E+00
  0.00000000E+00  0.00000000E+00  0.00000000E+00
  0.00000000E+00  0.00000000E+00  0.00000000E+00
  0.00000000E+00  0.00000000E+00  0.00000000E+00
  0.00000000E+00  0.00000000E+00  0.00000000E+00
  0.00000000E+00  0.00000000E+00  0.00000000E+00
  0.00000000E+00  0.00000000E+00  0.00000000E+00
  0.00000000E+00  0.00000000E+00  0.00000000E+00
  0.00000000E+00  0.00000000E+00  0.00000000E+00
  0.00000000E+00  0.00000000E+00  0.00000000E+00
  0.00000000E+00  0.00000000E+00  0.00000000E+00
  0.00000000E+00  0.00000000E+00  0.00000000E+00
  0.00000000E+00  0.00000000E+00  0.00000000E+00
  0.00000000E+00  0.00000000E+00  0.00000000E+00
  0.00000000E+00  0.00000000E+00  0.00000000E+00
  0.00000000E+00  0.00000000E+00  0.00000000E+00
  0.00000000E+00  0.00000000E+00  0.00000000E+00
  0.00000000E+00  0.00000000E+00  0.00000000E+00
  0.00000000E+00  0.00000000E+00  0.00000000E+00
  0.00000000E+00  0.00000000E+00  0.00000000E+00
  0.00000000E+00  0.00000000E+00  0.00000000E+00
  0.00000000E+00  0.00000000E+00  0.00000000E+00
  0.00000000E+00  0.00000000E+00  0.00000000E+00
  0.00000000E+00  0.00000000E+00  0.00000000E+00
  0.00000000E+00  0.00000000E+00  0.00000000E+00
  0.00000000E+00  0.00000000E+00  0.00000000E+00
  0.00000000E+00  0.00000000E+00  0.00000000E+00
  0.00000000E+00  0.00000000E+00  0.00000000E+00
  0.00000000E+00  0.00000000E+00  0.00000000E+00
  0.00000000E+00  0.00000000E+00  0.00000000E+00
  0.00000000E+00  0.00000000E+00  0.00000000E+00
  0.00000000E+00  0.00000000E+00  0.00000000E+00
  0.00000000E+00  0.00000000E+00  0.00000000E+00
  0.00000000E+00  0.00000000E+00  0.00000000E+00
  0.00000000E+00  0.00000000E+00  0.00000000E+00
  0.00000000E+00  0.00000000E+00  0.00000000E+00
  0.00000000E+00  0.00000000E+00  0.00000000E+00
  0.00000000E+00  0.00000000E+00  0.00000000E+00
  0.00000000E+00  0.00000000E+00  0.00000000E+00
  0.00000000E+00  0.00000000E+00  0.00000000E+00
  0.00000000E+00  0.00000000E+00  0.00000000E+00
  0.00000000E+00  0.00000000E+00  0.00000000E+00
  0.00000000E+00  0.00000000E+00  0.00000000E+00
  0.00000000E+00  0.00000000E+00  0.00000000E+00
  0.00000000E+00  0.00000000E+00  0.00000000E+00
  0.00000000E+00  0.00000000E+00  0.00000000E+00
  0.00000000E+00  0.00000000E+00  0.00000000E+00
  0.00000000E+00  0.00000000E+00  0.00000000E+00
  0.00000000E+00  0.00000000E+00  0.00000000E+00
  0.00000000E+00  0.00000000E+00  0.00000000E+00
  0.00000000E+00  0.00000000E+00  0.00000000E+00
  0.00000000E+00  0.00000000E+00  0.00000000E+00
  0.00000000E+00  0.00000000E+00  0.00000000E+00
  0.00000000E+00  0.00000000E+00  0.00000000E+00
  0.00000000E+00  0.00000000E+00  0.00000000E+00
  0.00000000E+00  0.00000000E+00  0.00000000E+00
  0.00000000E+00  0.00000000E+00  0.00000000E+00
  0.00000000E+00  0.00000000E+00  0.00000000E+00
  0.00000000E+00  0.00000000E+00  0.00000000E+00
  0.00000000E+00  0.00000000E+00  0.00000000E+00
  0.00000000E+00  0.00000000E+00  0.00000000E+00
  0.00000000E+00  0.00000000E+00  0.00000000E+00
  0.00000000E+00  0.00000000E+00  0.00000000E+00
  0.00000000E+00  0.00000000E+00  0.00000000E+00
  0.00000000E+00  0.00000000E+00  0.00000000E+00
  0.00000000E+00  0.00000000E+00  0.00000000E+00
  0.00000000E+00  0.00000000E+00  0.00000000E+00
  0.00000000E+00  0.00000000E+00  0.00000000E+00
  0.00000000E+00  0.00000000E+00  0.00000000E+00
  0.00000000E+00  0.00000000E+00  0.00000000E+00
