# Supplementary material for: CO2 induced phase transitions in diamine-appended metal–organic frameworks
Source: Chem Sci. 2015 Jun 17;6(9):5177–85. doi: 10.1039/c5sc01828e (PMC5500831; doi:10.1039/c5sc01828e)
Supplement: Supplementary file 1 [file SC-006-C5SC01828E-s001.zip › coordinates/pbe-chain-mn.vasp]

1                                       
   1.00000000000000     
    21.8093755878365201   -0.5013174600427933    0.2266007926006536
   -10.6686360469370403   19.4381865874299926   -0.0830439865486705
    -0.0411600968122308   -0.0497528871162961    7.0647050002988445
   Mn   H    O    N    C 
     6    70    20    12    57
Direct
  0.6305294211042516  0.2193459508870682  0.0790872463232906
  0.7491044160015591  0.2809939475045249  0.7448260661628646
  0.6906614435301454  0.3387411518099552  0.4156038732259810
  0.3023213046480481  0.5575390900083388  0.7745165415532184
  0.3681898614656384  0.6744547834313755  0.1102199703261340
  0.4268902755849420  0.6157174024663635  0.4474983742160539
  0.6740773991421947  0.6650384088380973  0.0123715479401191
  0.5917346949916084  0.5967108493047093  0.0967534669368557
  0.5386409356858609  0.3727687170262722  0.7095850787316885
  0.6524287590578386  0.0714605056488074  0.0567320056045886
  0.6006649145100401  0.9528583287470851  0.9180838598517099
  0.5904842503881903  0.0349312578120663  0.3758629617460346
  0.0237428617131661  0.5208876108501669  0.5838982367164836
  0.9041734265866539  0.4533365471515730  0.7242230208250213
  0.9397918470788407  0.4214166514214368  0.0464238745394737
  0.4478490824160158  0.3674396872026066  0.2560178102646513
  0.5175139837354465  0.3179338121667765  0.3934146522107008
  0.4581933137905357  0.4675590720866725  0.1444547312488434
  0.0315993923934207  0.5255852650399835  0.9391041285400095
  0.6052575005876829  0.9447973261551372  0.2744470940812538
  0.1175198825318980  0.5154426670579025  0.4778835371070350
  0.5440156440670495  0.8258478530204648  0.1374054237498987
  0.3863074503578497  0.4325437137696821  0.4708485156546533
  0.4350628427650142  0.3631544117624962  0.6109138634638994
  0.5006919157045081  0.8604800003551915  0.8060838205487659
  0.7949796529861964  0.5549062310711244  0.2287664736469428
  0.8252370066928053  0.4939320093337136  0.2168107792644612
  0.7185335106013275  0.4146324598347549  0.0169886640506756
  0.6915039943745157  0.4774593792523118  0.0223517947318725
  0.8077165804107327  0.5557268980849684  0.8646362639208941
  0.5404653471958377  0.5718094599593507  0.7746912710534056
  0.6149931603574013  0.5608072954307258  0.7918755973506133
  0.5894477844776358  0.6913562052649673  0.1709322295764733
  0.8173209073447850  0.4874273520300542  0.8363043575793685
  0.6862605527387798  0.4608408659308783  0.3759982888703147
  0.3917473823858030  0.9212895222678138  0.9695461540483975
  0.3237219269956976  0.9124078239496550  0.0915060954184572
  0.2610236888234297  0.7870686922858372  0.0344330422515320
  0.3381191358362370  0.7986469841012737  0.9179123957304205
  0.4075363337278970  0.8422247083206716  0.2164470225420338
  0.3328320139490235  0.8370989103380698  0.3342828392842048
  0.9100335223376903  0.2291160165936902  0.5429949816749435
  0.8867879494530775  0.2853704681624932  0.4258571003364635
  0.7706806018758490  0.1878020573967998  0.3393152307692523
  0.7813172934211881  0.1303339084979834  0.4906580294240639
  0.8062529075723016  0.1250375123910898  0.1470337153870621
  0.1526531033751922  0.4240302692406917  0.3617837705028928
  0.1386068901211032  0.3445613247555953  0.3372909975085976
  0.2616158162993221  0.4721568155455680  0.1899905395600811
  0.2492528637111034  0.3875253672108436  0.1649673952965900
  0.1480675853584617  0.4333907499672699  0.0038079923425432
  0.1410177296899213  0.3506011221563696  0.9697881435836160
  0.2603551834720137  0.4163638538281432  0.8196847519408602
  0.4131367247241838  0.0513207339170759  0.5392122912116046
  0.4975969898132754  0.0760708806802944  0.5412973745924421
  0.4350865932997400  0.1529984329273059  0.3648700853576010
  0.5263699095300655  0.1831639724126581  0.3789108273498989
  0.4149938612520301  0.0603797015704927  0.1438584520565083
  0.4983318438095457  0.0680015083035415  0.1990113365759703
  0.8743134990821330  0.1415358334735038  0.2789982250123951
  0.4882734672596589  0.1813843218616084  0.0136156041674414
  0.1526052212435466  0.5820722973913234  0.8021433104870764
  0.8729582014560426  0.2881202219083913  0.7641542631042523
  0.2720708135332161  0.7104133004128345  0.2609853859985338
  0.3397302994833521  0.7360760469274762  0.4025739236842322
  0.5409661287729765  0.6669598801166967  0.9613242810513697
  0.7551125453533365  0.4777817044315759  0.5054096575866590
  0.8169157018220521  0.2049139456234721  0.7709113082270505
  0.4951527665369210  0.1225950555046828  0.8918643447401091
  0.2003045673895326  0.4218461456029032  0.6978717719043344
  0.6975515149298557  0.6310186656859158  0.4473142790382368
  0.7298287485985767  0.7184803942686323  0.5228792767058145
  0.7281185503079277  0.6562702848465992  0.6849026184282725
  0.6172200470457067  0.7920069955355072  0.9899536172822710
  0.6908916568624647  0.7779946886329072  0.9984997455114540
  0.6389895626686286  0.7578502145800202  0.7860112493603698
  0.6178439804111562  0.6983628390795765  0.3704242515960916
  0.5262895163681786  0.6463730366300829  0.5819567787482564
  0.3717687152134582  0.5280640141218835  0.6374354609936977
  0.3928413433511879  0.6659987824262396  0.6594307905967061
  0.4411952511287414  0.5612666964979468  0.2126094699559973
  0.4567984293985008  0.7124531177210858  0.3061679690815288
  0.3141541863235728  0.5952233704577883  0.3302583707717457
  0.4257634785174437  0.7459954751520224  0.8905269827150850
  0.2672255052815387  0.6076415932932833  0.9753516458837899
  0.3839181268706346  0.5863524612552820  0.9925754245167490
  0.2323588514218389  0.5522548260155731  0.5602737994263234
  0.6056877923425927  0.2924889304483578  0.2141926150261036
  0.7418123210882180  0.3104023399598900  0.1939824272593076
  0.6240518296518808  0.3437297220300979  0.6294269677337480
  0.6803126882568137  0.1834903603771943  0.8809803936482260
  0.6579599720310724  0.2972789311832555  0.8577154923830383
  0.6258446820188907  0.1492763975485538  0.2938347241640328
  0.7895701660168615  0.3661442160236352  0.5511365110207366
  0.6696809876696505  0.2291086209954920  0.5252899637897800
  0.8233367983406915  0.3395365975390912  0.9665243786016513
  0.7317265517009798  0.4579852671655057  0.3749273366801292
  0.7803365713580784  0.5025429207556672  0.8530020530712180
  0.6294242506308768  0.6466941992477154  0.6325733062919452
  0.5910510074902690  0.6870971730555370  0.0165074894532210
  0.3380557639231100  0.8909273041413682  0.9838251803968913
  0.3262646922720031  0.7394491740927378  0.2660065095233265
  0.8343229100088033  0.2478842356696466  0.6867366252946392
  0.8440750295387648  0.1618652622176501  0.2333885473214214
  0.1777345987773779  0.3956375510824960  0.3482051771583088
  0.2272415073863991  0.4366623403934599  0.8255821166136390
  0.4627789459525491  0.0943132082590708  0.5393223368467258
  0.5072767560032536  0.1475255659014022  0.0222761055387607
  0.6520752966821919  0.1212620715406429  0.7967735986805983
  0.5710190502601924  0.3308288841016315  0.9326029894120490
  0.5315781064326156  0.3597371382061658  0.8597144918382489
  0.4876419037586358  0.3746507705692390  0.9707505532974449
  0.6092868920085439  0.9963455440257318  0.8283826638354993
  0.6388127869785664  0.0624926207673584  0.9065494467183179
  0.6200279587389855  0.3229549205400127  0.7987672443728269
  0.8525937212408584  0.4000604379220799  0.4662447650275726
  0.6346299382278436  0.1097863704202718  0.5995990544439865
  0.6043600155161613  0.0415860995167533  0.5257900213599096
  0.5908547487902814  0.9838460414724449  0.6347880051582541
  0.9795617810281229  0.4843725916767714  0.4953536798918297
  0.9125760515028889  0.4472719627925631  0.5742933651030040
  0.6443308359566541  0.1661812677730966  0.4659434203986320
  0.5676524847284917  0.3167786186191291  0.1313043757320603
  0.8640301380781186  0.3924991022434469  0.2694367370546140
  0.9331346806083588  0.4305260253321722  0.1951523411984660
  0.9919470227469245  0.4768490623815167  0.3025009927931419
  0.4828993939699691  0.3581075795240236  0.1650870672857934
  0.5212920890699018  0.3300728398074204  0.2427228115676464
  0.8063731264167646  0.3445951851248075  0.1366433167512366
  0.2041824017953472  0.5800067068244682  0.0592488768528673
  0.4144717593587741  0.4982339318636518  0.9210066344327631
  0.4418478073970184  0.4579382137417119  0.9964163359228037
  0.4517021978142046  0.4101857352402351  0.8897165620213915
  0.0763664407652086  0.5348790606662737  0.0281471820111306
  0.1438405852096628  0.5668138364557684  0.9508427711170673
  0.4125811030199645  0.5512161675781655  0.0496481728603436
  0.4882270611101432  0.7745163125435424  0.3917632910798499
  0.1929566479637937  0.5622015651198953  0.2558990937590506
  0.1235349963722724  0.5299923282461548  0.3288968863736206
  0.0640777479551232  0.5145079410573629  0.2201215525697227
  0.5689263182543084  0.9007904628608449  0.3623049087487915
  0.5354729826395731  0.8342664177182550  0.2853299954349383
  0.2502968741350728  0.5709573235355003  0.3893291771199568
  0.3954807123229595  0.4907995600184082  0.7241046973250905
  0.4774840182424427  0.7858319572345421  0.5863771372277137
  0.5121611391029590  0.8543084684038963  0.6590506581471763
  0.5576580881790199  0.9128249779013873  0.5524858095186113
  0.4301558430754044  0.4013830993403646  0.6982268810147668
  0.4027631897351192  0.4398134123183353  0.6189233651409547
  0.4293717991614990  0.7290718457436115  0.7192649998127666
  0.7774591196110462  0.4987838178393059  0.2146958359419650
  0.7383709757430067  0.4708946661022904  0.0251473546710612
  0.5981961300909650  0.6002077751316989  0.7920776936421642
  0.3193444566059194  0.8194798052938719  0.0321191422426853
  0.3492680923718312  0.8130492157781651  0.2216838792938266
  0.8653503930555398  0.2376296250487961  0.5105376502405279
  0.8101750515477693  0.1757159272724234  0.3954448726097142
  0.2209238948541762  0.4169953687778305  0.1744283360388545
  0.1790734044671051  0.4068046948078672  0.9902572204165064
  0.4743982600139064  0.1356450140518219  0.3669524549585946
  0.4708851725529630  0.0977124132519898  0.1792647704444056
  0.6996455130681635  0.6639745979070828  0.5683207797569231
  0.6376616808556188  0.7584769517982239  0.9407510741427586
  0.5884077472447686  0.6642285323849267  0.5206149004361815
  0.6167165461838184  0.6362447792257280  0.9857352201521539
 
  0.00000000E+00  0.00000000E+00  0.00000000E+00
  0.00000000E+00  0.00000000E+00  0.00000000E+00
  0.00000000E+00  0.00000000E+00  0.00000000E+00
  0.00000000E+00  0.00000000E+00  0.00000000E+00
  0.00000000E+00  0.00000000E+00  0.00000000E+00
  0.00000000E+00  0.00000000E+00  0.00000000E+00
  0.00000000E+00  0.00000000E+00  0.00000000E+00
  0.00000000E+00  0.00000000E+00  0.00000000E+00
  0.00000000E+00  0.00000000E+00  0.00000000E+00
  0.00000000E+00  0.00000000E+00  0.00000000E+00
  0.00000000E+00  0.00000000E+00  0.00000000E+00
  0.00000000E+00  0.00000000E+00  0.00000000E+00
  0.00000000E+00  0.00000000E+00  0.00000000E+00
  0.00000000E+00  0.00000000E+00  0.00000000E+00
  0.00000000E+00  0.00000000E+00  0.00000000E+00
  0.00000000E+00  0.00000000E+00  0.00000000E+00
  0.00000000E+00  0.00000000E+00  0.00000000E+00
  0.00000000E+00  0.00000000E+00  0.00000000E+00
  0.00000000E+00  0.00000000E+00  0.00000000E+00
  0.00000000E+00  0.00000000E+00  0.00000000E+00
  0.00000000E+00  0.00000000E+00  0.00000000E+00
  0.00000000E+00  0.00000000E+00  0.00000000E+00
  0.00000000E+00  0.00000000E+00  0.00000000E+00
  0.00000000E+00  0.00000000E+00  0.00000000E+00
  0.00000000E+00  0.00000000E+00  0.00000000E+00
  0.00000000E+00  0.00000000E+00  0.00000000E+00
  0.00000000E+00  0.00000000E+00  0.00000000E+00
  0.00000000E+00  0.00000000E+00  0.00000000E+00
  0.00000000E+00  0.00000000E+00  0.00000000E+00
  0.00000000E+00  0.00000000E+00  0.00000000E+00
  0.00000000E+00  0.00000000E+00  0.00000000E+00
  0.00000000E+00  0.00000000E+00  0.00000000E+00
  0.00000000E+00  0.00000000E+00  0.00000000E+00
  0.00000000E+00  0.00000000E+00  0.00000000E+00
  0.00000000E+00  0.00000000E+00  0.00000000E+00
  0.00000000E+00  0.00000000E+00  0.00000000E+00
  0.00000000E+00  0.00000000E+00  0.00000000E+00
  0.00000000E+00  0.00000000E+00  0.00000000E+00
  0.00000000E+00  0.00000000E+00  0.00000000E+00
  0.00000000E+00  0.00000000E+00  0.00000000E+00
  0.00000000E+00  0.00000000E+00  0.00000000E+00
  0.00000000E+00  0.00000000E+00  0.00000000E+00
  0.00000000E+00  0.00000000E+00  0.00000000E+00
  0.00000000E+00  0.00000000E+00  0.00000000E+00
  0.00000000E+00  0.00000000E+00  0.00000000E+00
  0.00000000E+00  0.00000000E+00  0.00000000E+00
  0.00000000E+00  0.00000000E+00  0.00000000E+00
  0.00000000E+00  0.00000000E+00  0.00000000E+00
  0.00000000E+00  0.00000000E+00  0.00000000E+00
  0.00000000E+00  0.00000000E+00  0.00000000E+00
  0.00000000E+00  0.00000000E+00  0.00000000E+00
  0.00000000E+00  0.00000000E+00  0.00000000E+00
  0.00000000E+00  0.00000000E+00  0.00000000E+00
  0.00000000E+00  0.00000000E+00  0.00000000E+00
  0.00000000E+00  0.00000000E+00  0.00000000E+00
  0.00000000E+00  0.00000000E+00  0.00000000E+00
  0.00000000E+00  0.00000000E+00  0.00000000E+00
  0.00000000E+00  0.00000000E+00  0.00000000E+00
  0.00000000E+00  0.00000000E+00  0.00000000E+00
  0.00000000E+00  0.00000000E+00  0.00000000E+00
  0.00000000E+00  0.00000000E+00  0.00000000E+00
  0.00000000E+00  0.00000000E+00  0.00000000E+00
  0.00000000E+00  0.00000000E+00  0.00000000E+00
  0.00000000E+00  0.00000000E+00  0.00000000E+00
  0.00000000E+00  0.00000000E+00  0.00000000E+00
  0.00000000E+00  0.00000000E+00  0.00000000E+00
  0.00000000E+00  0.00000000E+00  0.00000000E+00
  0.00000000E+00  0.00000000E+00  0.00000000E+00
  0.00000000E+00  0.00000000E+00  0.00000000E+00
  0.00000000E+00  0.00000000E+00  0.00000000E+00
  0.00000000E+00  0.00000000E+00  0.00000000E+00
  0.00000000E+00  0.00000000E+00  0.00000000E+00
  0.00000000E+00  0.00000000E+00  0.00000000E+00
  0.00000000E+00  0.00000000E+00  0.00000000E+00
  0.00000000E+00  0.00000000E+00  0.00000000E+00
  0.00000000E+00  0.00000000E+00  0.00000000E+00
  0.00000000E+00  0.00000000E+00  0.00000000E+00
  0.00000000E+00  0.00000000E+00  0.00000000E+00
  0.00000000E+00  0.00000000E+00  0.00000000E+00
  0.00000000E+00  0.00000000E+00  0.00000000E+00
  0.00000000E+00  0.00000000E+00  0.00000000E+00
  0.00000000E+00  0.00000000E+00  0.00000000E+00
  0.00000000E+00  0.00000000E+00  0.00000000E+00
  0.00000000E+00  0.00000000E+00  0.00000000E+00
  0.00000000E+00  0.00000000E+00  0.00000000E+00
  0.00000000E+00  0.00000000E+00  0.00000000E+00
  0.00000000E+00  0.00000000E+00  0.00000000E+00
  0.00000000E+00  0.00000000E+00  0.00000000E+00
  0.00000000E+00  0.00000000E+00  0.00000000E+00
  0.00000000E+00  0.00000000E+00  0.00000000E+00
  0.00000000E+00  0.00000000E+00  0.00000000E+00
  0.00000000E+00  0.00000000E+00  0.00000000E+00
  0.00000000E+00  0.00000000E+00  0.00000000E+00
  0.00000000E+00  0.00000000E+00  0.00000000E+00
  0.00000000E+00  0.00000000E+00  0.00000000E+00
  0.00000000E+00  0.00000000E+00  0.00000000E+00
  0.00000000E+00  0.00000000E+00  0.00000000E+00
  0.00000000E+00  0.00000000E+00  0.00000000E+00
  0.00000000E+00  0.00000000E+00  0.00000000E+00
  0.00000000E+00  0.00000000E+00  0.00000000E+00
  0.00000000E+00  0.00000000E+00  0.00000000E+00
  0.00000000E+00  0.00000000E+00  0.00000000E+00
  0.00000000E+00  0.00000000E+00  0.00000000E+00
  0.00000000E+00  0.00000000E+00  0.00000000E+00
  0.00000000E+00  0.00000000E+00  0.00000000E+00
  0.00000000E+00  0.00000000E+00  0.00000000E+00
  0.00000000E+00  0.00000000E+00  0.00000000E+00
  0.00000000E+00  0.00000000E+00  0.00000000E+00
  0.00000000E+00  0.00000000E+00  0.00000000E+00
  0.00000000E+00  0.00000000E+00  0.00000000E+00
  0.00000000E+00  0.00000000E+00  0.00000000E+00
  0.00000000E+00  0.00000000E+00  0.00000000E+00
  0.00000000E+00  0.00000000E+00  0.00000000E+00
  0.00000000E+00  0.00000000E+00  0.00000000E+00
  0.00000000E+00  0.00000000E+00  0.00000000E+00
  0.00000000E+00  0.00000000E+00  0.00000000E+00
  0.00000000E+00  0.00000000E+00  0.00000000E+00
  0.00000000E+00  0.00000000E+00  0.00000000E+00
  0.00000000E+00  0.00000000E+00  0.00000000E+00
  0.00000000E+00  0.00000000E+00  0.00000000E+00
  0.00000000E+00  0.00000000E+00  0.00000000E+00
  0.00000000E+00  0.00000000E+00  0.00000000E+00
  0.00000000E+00  0.00000000E+00  0.00000000E+00
  0.00000000E+00  0.00000000E+00  0.00000000E+00
  0.00000000E+00  0.00000000E+00  0.00000000E+00
  0.00000000E+00  0.00000000E+00  0.00000000E+00
  0.00000000E+00  0.00000000E+00  0.00000000E+00
  0.00000000E+00  0.00000000E+00  0.00000000E+00
  0.00000000E+00  0.00000000E+00  0.00000000E+00
  0.00000000E+00  0.00000000E+00  0.00000000E+00
  0.00000000E+00  0.00000000E+00  0.00000000E+00
  0.00000000E+00  0.00000000E+00  0.00000000E+00
  0.00000000E+00  0.00000000E+00  0.00000000E+00
  0.00000000E+00  0.00000000E+00  0.00000000E+00
  0.00000000E+00  0.00000000E+00  0.00000000E+00
  0.00000000E+00  0.00000000E+00  0.00000000E+00
  0.00000000E+00  0.00000000E+00  0.00000000E+00
  0.00000000E+00  0.00000000E+00  0.00000000E+00
  0.00000000E+00  0.00000000E+00  0.00000000E+00
  0.00000000E+00  0.00000000E+00  0.00000000E+00
  0.00000000E+00  0.00000000E+00  0.00000000E+00
  0.00000000E+00  0.00000000E+00  0.00000000E+00
  0.00000000E+00  0.00000000E+00  0.00000000E+00
  0.00000000E+00  0.00000000E+00  0.00000000E+00
  0.00000000E+00  0.00000000E+00  0.00000000E+00
  0.00000000E+00  0.00000000E+00  0.00000000E+00
  0.00000000E+00  0.00000000E+00  0.00000000E+00
  0.00000000E+00  0.00000000E+00  0.00000000E+00
  0.00000000E+00  0.00000000E+00  0.00000000E+00
  0.00000000E+00  0.00000000E+00  0.00000000E+00
  0.00000000E+00  0.00000000E+00  0.00000000E+00
  0.00000000E+00  0.00000000E+00  0.00000000E+00
  0.00000000E+00  0.00000000E+00  0.00000000E+00
  0.00000000E+00  0.00000000E+00  0.00000000E+00
  0.00000000E+00  0.00000000E+00  0.00000000E+00
  0.00000000E+00  0.00000000E+00  0.00000000E+00
  0.00000000E+00  0.00000000E+00  0.00000000E+00
  0.00000000E+00  0.00000000E+00  0.00000000E+00
  0.00000000E+00  0.00000000E+00  0.00000000E+00
  0.00000000E+00  0.00000000E+00  0.00000000E+00
  0.00000000E+00  0.00000000E+00  0.00000000E+00
  0.00000000E+00  0.00000000E+00  0.00000000E+00
  0.00000000E+00  0.00000000E+00  0.00000000E+00
  0.00000000E+00  0.00000000E+00  0.00000000E+00
  0.00000000E+00  0.00000000E+00  0.00000000E+00
