# Supplementary material for: CO2 induced phase transitions in diamine-appended metal–organic frameworks
Source: Chem Sci. 2015 Jun 17;6(9):5177–85. doi: 10.1039/c5sc01828e (PMC5500831; doi:10.1039/c5sc01828e)
Supplement: Supplementary file 1 [file SC-006-C5SC01828E-s001.zip › coordinates/pbe-chain-ni.vasp]

1                                       
   1.00000000000000     
    21.3791808922545457   -0.5002406433058025    0.2383667973823787
   -10.4652662190330989   19.0781341974065199   -0.1028146519937601
    -0.0348553631203152   -0.0536185338596336    6.8894347354170824
   Ni   H    O    N    C 
     6    70    20    12    57
Direct
  0.6327317856072044  0.2236646487289764  0.0805408682769492
  0.7456461297854977  0.2787331649868834  0.7441471444098795
  0.6931365533541297  0.3364711099862462  0.4146387010540501
  0.3070857497310368  0.5603987906036204  0.7771850819566594
  0.3659001545594390  0.6706925459210435  0.1141406340953117
  0.4221119112056698  0.6167956002138897  0.4489974735638453
  0.6744801073684836  0.6640925420622391  0.0120233857129795
  0.5903283153371593  0.5960002064507193  0.1042308805789310
  0.5397561312942523  0.3718695185095446  0.7046594539678841
  0.6536943331378756  0.0732579413270272  0.0696977449769857
  0.6001005450678367  0.9524925379883543  0.9265899232781086
  0.5907669114195474  0.0367493691640847  0.3717738784176459
  0.0242828579620639  0.5213510521032614  0.5937169333910290
  0.9024976210034522  0.4526541085164134  0.7384732508765888
  0.9380952772702293  0.4203092951809590  0.0427845652477760
  0.4469358888303498  0.3675853206585940  0.2640895040076900
  0.5172931821862449  0.3169200252258234  0.4060631570559845
  0.4568977925592693  0.4684568718553378  0.1497221568146238
  0.0313737422228318  0.5252990792792396  0.9322470661688721
  0.6053333789055675  0.9444259763240709  0.2672890009279322
  0.1192991609686081  0.5157319336920818  0.4837457975169608
  0.5431219950684418  0.8232652782036001  0.1270201822996890
  0.3858542451455659  0.4335841196185066  0.4574933797565185
  0.4351834755650822  0.3628889310043073  0.6015549471829448
  0.4989179014268799  0.8588247053156121  0.8127952597575763
  0.7917604644940207  0.5515746994365797  0.2437099225749135
  0.8263418046752711  0.4928480325082690  0.2164022898418243
  0.7176238219688420  0.4130336384265570  0.0084028136563060
  0.6904480255474247  0.4773128831638568  0.0191473301847902
  0.8098104476174807  0.5577500818048429  0.8608088557854378
  0.5367911724971394  0.5686132511959794  0.7746761293289088
  0.6124116830237493  0.5564796779140203  0.7901261583037181
  0.5888249401454546  0.6930930092065767  0.1739939135160973
  0.8184483716154037  0.4875194203094759  0.8270997819683054
  0.6816168390760662  0.4494435594029502  0.3775897137716115
  0.3928262786202121  0.9235506660018515  0.9683496218375596
  0.3229585586488584  0.9132168538633273  0.0938375071874433
  0.2597599495438816  0.7862168535083673  0.0305387931689562
  0.3377139270417861  0.7985282923065976  0.9057700970691193
  0.4100492096423384  0.8411365421178929  0.2114414221180654
  0.3332425755264460  0.8324892932114545  0.3373264240756444
  0.9080297595686199  0.2307035112415566  0.5545740699327844
  0.8856347830683322  0.2869491205962112  0.4241800887482355
  0.7682541221793695  0.1861846197842400  0.3313948111044576
  0.7794237341248788  0.1286558114893540  0.4901895340543755
  0.8068028929755910  0.1240768641777948  0.1391748646440981
  0.1503530086715923  0.4231574693513335  0.3653900108690417
  0.1371131410469819  0.3426214595758709  0.3393129767971324
  0.2642042546670279  0.4735015071938061  0.1988551660062308
  0.2499234625216903  0.3870138116835585  0.1661221483728672
  0.1486203324138679  0.4365102550151823  0.0050430888616003
  0.1442826804073070  0.3541502429282554  0.9554759823422884
  0.2665536465465807  0.4254928554953382  0.8153609794922096
  0.4113950228260869  0.0496720170904402  0.5434331237992748
  0.4976140946709890  0.0751748262554549  0.5464825188012742
  0.4332584040335354  0.1525504633233449  0.3651365551419341
  0.5266687972936950  0.1856813035817925  0.3861169108323136
  0.4187643379310892  0.0636602634494802  0.1285824437054524
  0.5012562971073039  0.0686688519989835  0.1994759036643476
  0.8754126875510944  0.1405184467555969  0.2772237175305738
  0.4973847018857312  0.1871319726506398  0.0084507522777547
  0.1546435370252319  0.5835250437353052  0.7910424943803295
  0.8674446308219699  0.2913666783520534  0.7673233790695519
  0.2736419045756033  0.7047796236794990  0.2512904784897221
  0.3426241320366394  0.7319438486965680  0.3968879555659905
  0.5397554917595841  0.6676015908691628  0.9567622815461548
  0.7519820241268431  0.4689885356985822  0.5115261773046086
  0.8105270072776264  0.2066709007535727  0.7768725506358664
  0.5046650179284859  0.1271986627652474  0.8857421855060923
  0.2059150865300906  0.4321133667180947  0.6916944307883089
  0.6991273589944657  0.6314665155462876  0.4420746015476484
  0.7296012964084302  0.7199589720052413  0.5222456157979314
  0.7276736617669796  0.6562226303815089  0.6865548588126984
  0.6183901275083152  0.7946240530658731  0.9905519717564405
  0.6930253214173808  0.7796460436850763  0.9974545119148477
  0.6404260028884561  0.7603446042423525  0.7792791733355419
  0.6159383662589956  0.7033310816419784  0.3740204031679434
  0.5198565379952409  0.6416072623666634  0.5799570681174905
  0.3675937008663799  0.5281795382726339  0.6278643022975601
  0.3904753373093193  0.6611024178971576  0.6627497671338005
  0.4378919280422202  0.5621585329635420  0.2221258137283200
  0.4564641870109346  0.7077439465101616  0.2997584788816584
  0.3196873682035994  0.5982574268474319  0.3295552983245071
  0.4223511938930474  0.7425879468323701  0.9000039060266023
  0.2716271314214366  0.6124333780336942  0.9660375061759687
  0.3812211316635659  0.5885616121549160  0.9928118980181994
  0.2363224074960098  0.5506668552486521  0.5650004065849836
  0.6056622183252141  0.2890163541487979  0.2254923694716484
  0.7369219013493168  0.3087098744511409  0.1940308196354840
  0.6303151311985128  0.3459170890251472  0.6272702036613903
  0.6848408538833760  0.1876605347024278  0.8924848631466519
  0.6591224746484349  0.2931773329916628  0.8594213887492184
  0.6246841529907121  0.1531436502015590  0.2905348935053051
  0.7854413636521755  0.3658716104145820  0.5632236609111482
  0.6740513561954442  0.2345540890055277  0.5261884145690607
  0.8198552551316847  0.3360803060362554  0.9617857045476792
  0.7294707055003239  0.4492445964138537  0.3758633092402348
  0.7813894465554211  0.5036369874305839  0.8464951650496412
  0.6265462561723747  0.6443196347373707  0.6282686587786824
  0.5905854779682923  0.6877169831558361  0.0145221408901608
  0.3381201717414254  0.8920589623877162  0.9826417613496664
  0.3289013697951972  0.7351929376097592  0.2567809252226316
  0.8287183018369707  0.2498106140808564  0.6879999888155406
  0.8449082764009881  0.1614056284480147  0.2291839728412965
  0.1765369635213922  0.3947738592474936  0.3528309043925782
  0.2325277937553321  0.4458374198251814  0.8240870459021106
  0.4619805863950300  0.0935697184956327  0.5444777556681986
  0.5163171580047211  0.1523174417577327  0.0200361308847437
  0.6543725551738141  0.1245044657704187  0.8039525743879895
  0.5717388329592303  0.3287235304175024  0.9339029122875750
  0.5319855823171196  0.3583567902349497  0.8583316147529597
  0.4873574687843667  0.3740096448451315  0.9716533587982887
  0.6092310090395280  0.9969806015949126  0.8351132399370600
  0.6398182184433746  0.0642883071328096  0.9157743316436983
  0.6226691521758849  0.3215514405413906  0.7976457483747080
  0.8494369591251687  0.3989227116023842  0.4741088108917849
  0.6365137901136682  0.1128636348737885  0.6015503919196309
  0.6050308656117034  0.0434156396586870  0.5253254390962593
  0.5907523225648379  0.9844155267665081  0.6365818985413143
  0.9791112480411284  0.4842099881099937  0.5030670331283216
  0.9108806798636642  0.4466051612922760  0.5844504836032461
  0.6461082320396454  0.1702506282449376  0.4646245270747315
  0.5683081180310651  0.3147955980012875  0.1382249419509434
  0.8611438424152029  0.3913555511765271  0.2718171433896088
  0.9314677081457557  0.4297769030408681  0.1952668868772794
  0.9915349236601622  0.4767286043425424  0.3051558880368954
  0.4825327521991608  0.3577068950403564  0.1710411623858601
  0.5213188146121241  0.3290470042543954  0.2514698636033957
  0.8027114629208830  0.3425678496181661  0.1347697790616104
  0.2076849953260586  0.5827394279798778  0.0541769017069797
  0.4118759485033816  0.4988355585480772  0.9207585651363923
  0.4401912545599008  0.4582837573405292  0.9979657489172126
  0.4510210091455295  0.4101938739288584  0.8880558998161305
  0.0771681447764616  0.5352633787841987  0.0233351737299236
  0.1458349953451486  0.5683091919118241  0.9436381004274358
  0.4097273386985386  0.5524619704530974  0.0546144002891943
  0.4873054778229202  0.7708627245534380  0.3887590106795926
  0.1962865628343231  0.5644287288351658  0.2561112886313008
  0.1255565300127739  0.5310617774040247  0.3314426117155865
  0.0648767841397032  0.5149490628454526  0.2202376487375279
  0.5684064317072971  0.8996197296336126  0.3576066689212997
  0.5347295614699785  0.8318056834912653  0.2790497024261478
  0.2544193794707542  0.5721551641221562  0.3922625952847830
  0.3933928649470460  0.4918358753453442  0.7180685639100446
  0.4764693819353886  0.7827017932977619  0.5885291536007626
  0.5110613132147507  0.8525206428257059  0.6623674814436622
  0.5570064845710494  0.9120809240279401  0.5524401242591266
  0.4299104767337474  0.4017065724729464  0.6912704000313346
  0.4019648506940279  0.4406802154257214  0.6097809872892492
  0.4272746412713346  0.7253442034455789  0.7259948082561529
  0.7762501171178445  0.4953770068621209  0.2178329847953386
  0.7379173940346646  0.4701761847950492  0.0208352864898676
  0.5956243651725034  0.5968721008914692  0.7913398090639279
  0.3192155001851300  0.8188829491200260  0.0266223709509994
  0.3507021523686448  0.8103790228842379  0.2168641130396588
  0.8627161934268215  0.2387010709584441  0.5125566644959418
  0.8086749676601944  0.1748687037237547  0.3927540649602532
  0.2220457654739352  0.4179040478575015  0.1775408753952813
  0.1816438135285854  0.4110795636908855  0.9871676209686167
  0.4746345097666582  0.1365981085039594  0.3693329080420830
  0.4749383610749284  0.1002289276306291  0.1755388226742249
  0.6991667614946628  0.6641622185045413  0.5660180341300743
  0.6388277720962036  0.7602807796809556  0.9380728272582503
  0.5843731814461636  0.6635177089583991  0.5196546901985593
  0.6157715368892356  0.6349397537607209  0.9874238439355361
 
  0.00000000E+00  0.00000000E+00  0.00000000E+00
  0.00000000E+00  0.00000000E+00  0.00000000E+00
  0.00000000E+00  0.00000000E+00  0.00000000E+00
  0.00000000E+00  0.00000000E+00  0.00000000E+00
  0.00000000E+00  0.00000000E+00  0.00000000E+00
  0.00000000E+00  0.00000000E+00  0.00000000E+00
  0.00000000E+00  0.00000000E+00  0.00000000E+00
  0.00000000E+00  0.00000000E+00  0.00000000E+00
  0.00000000E+00  0.00000000E+00  0.00000000E+00
  0.00000000E+00  0.00000000E+00  0.00000000E+00
  0.00000000E+00  0.00000000E+00  0.00000000E+00
  0.00000000E+00  0.00000000E+00  0.00000000E+00
  0.00000000E+00  0.00000000E+00  0.00000000E+00
  0.00000000E+00  0.00000000E+00  0.00000000E+00
  0.00000000E+00  0.00000000E+00  0.00000000E+00
  0.00000000E+00  0.00000000E+00  0.00000000E+00
  0.00000000E+00  0.00000000E+00  0.00000000E+00
  0.00000000E+00  0.00000000E+00  0.00000000E+00
  0.00000000E+00  0.00000000E+00  0.00000000E+00
  0.00000000E+00  0.00000000E+00  0.00000000E+00
  0.00000000E+00  0.00000000E+00  0.00000000E+00
  0.00000000E+00  0.00000000E+00  0.00000000E+00
  0.00000000E+00  0.00000000E+00  0.00000000E+00
  0.00000000E+00  0.00000000E+00  0.00000000E+00
  0.00000000E+00  0.00000000E+00  0.00000000E+00
  0.00000000E+00  0.00000000E+00  0.00000000E+00
  0.00000000E+00  0.00000000E+00  0.00000000E+00
  0.00000000E+00  0.00000000E+00  0.00000000E+00
  0.00000000E+00  0.00000000E+00  0.00000000E+00
  0.00000000E+00  0.00000000E+00  0.00000000E+00
  0.00000000E+00  0.00000000E+00  0.00000000E+00
  0.00000000E+00  0.00000000E+00  0.00000000E+00
  0.00000000E+00  0.00000000E+00  0.00000000E+00
  0.00000000E+00  0.00000000E+00  0.00000000E+00
  0.00000000E+00  0.00000000E+00  0.00000000E+00
  0.00000000E+00  0.00000000E+00  0.00000000E+00
  0.00000000E+00  0.00000000E+00  0.00000000E+00
  0.00000000E+00  0.00000000E+00  0.00000000E+00
  0.00000000E+00  0.00000000E+00  0.00000000E+00
  0.00000000E+00  0.00000000E+00  0.00000000E+00
  0.00000000E+00  0.00000000E+00  0.00000000E+00
  0.00000000E+00  0.00000000E+00  0.00000000E+00
  0.00000000E+00  0.00000000E+00  0.00000000E+00
  0.00000000E+00  0.00000000E+00  0.00000000E+00
  0.00000000E+00  0.00000000E+00  0.00000000E+00
  0.00000000E+00  0.00000000E+00  0.00000000E+00
  0.00000000E+00  0.00000000E+00  0.00000000E+00
  0.00000000E+00  0.00000000E+00  0.00000000E+00
  0.00000000E+00  0.00000000E+00  0.00000000E+00
  0.00000000E+00  0.00000000E+00  0.00000000E+00
  0.00000000E+00  0.00000000E+00  0.00000000E+00
  0.00000000E+00  0.00000000E+00  0.00000000E+00
  0.00000000E+00  0.00000000E+00  0.00000000E+00
  0.00000000E+00  0.00000000E+00  0.00000000E+00
  0.00000000E+00  0.00000000E+00  0.00000000E+00
  0.00000000E+00  0.00000000E+00  0.00000000E+00
  0.00000000E+00  0.00000000E+00  0.00000000E+00
  0.00000000E+00  0.00000000E+00  0.00000000E+00
  0.00000000E+00  0.00000000E+00  0.00000000E+00
  0.00000000E+00  0.00000000E+00  0.00000000E+00
  0.00000000E+00  0.00000000E+00  0.00000000E+00
  0.00000000E+00  0.00000000E+00  0.00000000E+00
  0.00000000E+00  0.00000000E+00  0.00000000E+00
  0.00000000E+00  0.00000000E+00  0.00000000E+00
  0.00000000E+00  0.00000000E+00  0.00000000E+00
  0.00000000E+00  0.00000000E+00  0.00000000E+00
  0.00000000E+00  0.00000000E+00  0.00000000E+00
  0.00000000E+00  0.00000000E+00  0.00000000E+00
  0.00000000E+00  0.00000000E+00  0.00000000E+00
  0.00000000E+00  0.00000000E+00  0.00000000E+00
  0.00000000E+00  0.00000000E+00  0.00000000E+00
  0.00000000E+00  0.00000000E+00  0.00000000E+00
  0.00000000E+00  0.00000000E+00  0.00000000E+00
  0.00000000E+00  0.00000000E+00  0.00000000E+00
  0.00000000E+00  0.00000000E+00  0.00000000E+00
  0.00000000E+00  0.00000000E+00  0.00000000E+00
  0.00000000E+00  0.00000000E+00  0.00000000E+00
  0.00000000E+00  0.00000000E+00  0.00000000E+00
  0.00000000E+00  0.00000000E+00  0.00000000E+00
  0.00000000E+00  0.00000000E+00  0.00000000E+00
  0.00000000E+00  0.00000000E+00  0.00000000E+00
  0.00000000E+00  0.00000000E+00  0.00000000E+00
  0.00000000E+00  0.00000000E+00  0.00000000E+00
  0.00000000E+00  0.00000000E+00  0.00000000E+00
  0.00000000E+00  0.00000000E+00  0.00000000E+00
  0.00000000E+00  0.00000000E+00  0.00000000E+00
  0.00000000E+00  0.00000000E+00  0.00000000E+00
  0.00000000E+00  0.00000000E+00  0.00000000E+00
  0.00000000E+00  0.00000000E+00  0.00000000E+00
  0.00000000E+00  0.00000000E+00  0.00000000E+00
  0.00000000E+00  0.00000000E+00  0.00000000E+00
  0.00000000E+00  0.00000000E+00  0.00000000E+00
  0.00000000E+00  0.00000000E+00  0.00000000E+00
  0.00000000E+00  0.00000000E+00  0.00000000E+00
  0.00000000E+00  0.00000000E+00  0.00000000E+00
  0.00000000E+00  0.00000000E+00  0.00000000E+00
  0.00000000E+00  0.00000000E+00  0.00000000E+00
  0.00000000E+00  0.00000000E+00  0.00000000E+00
  0.00000000E+00  0.00000000E+00  0.00000000E+00
  0.00000000E+00  0.00000000E+00  0.00000000E+00
  0.00000000E+00  0.00000000E+00  0.00000000E+00
  0.00000000E+00  0.00000000E+00  0.00000000E+00
  0.00000000E+00  0.00000000E+00  0.00000000E+00
  0.00000000E+00  0.00000000E+00  0.00000000E+00
  0.00000000E+00  0.00000000E+00  0.00000000E+00
  0.00000000E+00  0.00000000E+00  0.00000000E+00
  0.00000000E+00  0.00000000E+00  0.00000000E+00
  0.00000000E+00  0.00000000E+00  0.00000000E+00
  0.00000000E+00  0.00000000E+00  0.00000000E+00
  0.00000000E+00  0.00000000E+00  0.00000000E+00
  0.00000000E+00  0.00000000E+00  0.00000000E+00
  0.00000000E+00  0.00000000E+00  0.00000000E+00
  0.00000000E+00  0.00000000E+00  0.00000000E+00
  0.00000000E+00  0.00000000E+00  0.00000000E+00
  0.00000000E+00  0.00000000E+00  0.00000000E+00
  0.00000000E+00  0.00000000E+00  0.00000000E+00
  0.00000000E+00  0.00000000E+00  0.00000000E+00
  0.00000000E+00  0.00000000E+00  0.00000000E+00
  0.00000000E+00  0.00000000E+00  0.00000000E+00
  0.00000000E+00  0.00000000E+00  0.00000000E+00
  0.00000000E+00  0.00000000E+00  0.00000000E+00
  0.00000000E+00  0.00000000E+00  0.00000000E+00
  0.00000000E+00  0.00000000E+00  0.00000000E+00
  0.00000000E+00  0.00000000E+00  0.00000000E+00
  0.00000000E+00  0.00000000E+00  0.00000000E+00
  0.00000000E+00  0.00000000E+00  0.00000000E+00
  0.00000000E+00  0.00000000E+00  0.00000000E+00
  0.00000000E+00  0.00000000E+00  0.00000000E+00
  0.00000000E+00  0.00000000E+00  0.00000000E+00
  0.00000000E+00  0.00000000E+00  0.00000000E+00
  0.00000000E+00  0.00000000E+00  0.00000000E+00
  0.00000000E+00  0.00000000E+00  0.00000000E+00
  0.00000000E+00  0.00000000E+00  0.00000000E+00
  0.00000000E+00  0.00000000E+00  0.00000000E+00
  0.00000000E+00  0.00000000E+00  0.00000000E+00
  0.00000000E+00  0.00000000E+00  0.00000000E+00
  0.00000000E+00  0.00000000E+00  0.00000000E+00
  0.00000000E+00  0.00000000E+00  0.00000000E+00
  0.00000000E+00  0.00000000E+00  0.00000000E+00
  0.00000000E+00  0.00000000E+00  0.00000000E+00
  0.00000000E+00  0.00000000E+00  0.00000000E+00
  0.00000000E+00  0.00000000E+00  0.00000000E+00
  0.00000000E+00  0.00000000E+00  0.00000000E+00
  0.00000000E+00  0.00000000E+00  0.00000000E+00
  0.00000000E+00  0.00000000E+00  0.00000000E+00
  0.00000000E+00  0.00000000E+00  0.00000000E+00
  0.00000000E+00  0.00000000E+00  0.00000000E+00
  0.00000000E+00  0.00000000E+00  0.00000000E+00
  0.00000000E+00  0.00000000E+00  0.00000000E+00
  0.00000000E+00  0.00000000E+00  0.00000000E+00
  0.00000000E+00  0.00000000E+00  0.00000000E+00
  0.00000000E+00  0.00000000E+00  0.00000000E+00
  0.00000000E+00  0.00000000E+00  0.00000000E+00
  0.00000000E+00  0.00000000E+00  0.00000000E+00
  0.00000000E+00  0.00000000E+00  0.00000000E+00
  0.00000000E+00  0.00000000E+00  0.00000000E+00
  0.00000000E+00  0.00000000E+00  0.00000000E+00
  0.00000000E+00  0.00000000E+00  0.00000000E+00
  0.00000000E+00  0.00000000E+00  0.00000000E+00
  0.00000000E+00  0.00000000E+00  0.00000000E+00
  0.00000000E+00  0.00000000E+00  0.00000000E+00
  0.00000000E+00  0.00000000E+00  0.00000000E+00
  0.00000000E+00  0.00000000E+00  0.00000000E+00
  0.00000000E+00  0.00000000E+00  0.00000000E+00
  0.00000000E+00  0.00000000E+00  0.00000000E+00
