# Supplementary material for: CO2 induced phase transitions in diamine-appended metal–organic frameworks
Source: Chem Sci. 2015 Jun 17;6(9):5177–85. doi: 10.1039/c5sc01828e (PMC5500831; doi:10.1039/c5sc01828e)
Supplement: Supplementary file 1 [file SC-006-C5SC01828E-s001.zip › coordinates/pbe-chain-zn.vasp]

1                                       
   1.00000000000000     
    21.5044965311262573   -0.4957912673840756    0.2329698354471210
   -10.5195812260760864   19.2093534814370770   -0.0978014099172030
    -0.0377566692381981   -0.0532176979791953    6.9711141620987531
   Zn   H    O    N    C 
     6    70    20    12    57
Direct
  0.6285769297360615  0.2189026098949393  0.0781121426905936
  0.7487303951579632  0.2792697255198152  0.7422004042843898
  0.6925648097559288  0.3403703354031768  0.4121205684130522
  0.3022904787655681  0.5562809232730139  0.7776532576848439
  0.3667623331329395  0.6748016753482937  0.1096425804196716
  0.4259263731912039  0.6165326965544753  0.4476304826376947
  0.6743616871068703  0.6640158381986966  0.0115689894841185
  0.5905714747504550  0.5958729407533339  0.0997671861799891
  0.5393157224312231  0.3720519215599313  0.7069292779153525
  0.6534034653498106  0.0729954314866578  0.0638819203765785
  0.6005211520693171  0.9528541892523412  0.9231272039611051
  0.5910783699884620  0.0361407587311666  0.3738596857419014
  0.0238414116985962  0.5213995885689859  0.5890632483942468
  0.9027302354691363  0.4525877019600416  0.7321114851663899
  0.9383429921522691  0.4207973505310788  0.0444856703339994
  0.4470713199338864  0.3669727894157887  0.2604996102358153
  0.5177993218252073  0.3171427948509393  0.3998399992677748
  0.4566539138186707  0.4676583497781899  0.1476185805043447
  0.0313508546973831  0.5257823673537583  0.9354513588533845
  0.6055842265141158  0.9443548594086085  0.2713720540155909
  0.1187287947288927  0.5159468495891956  0.4809328749349658
  0.5436947815082425  0.8239353939909729  0.1326727473177227
  0.3861637822832915  0.4337492155817492  0.4633754351800303
  0.4349137045083423  0.3630988462988352  0.6054937471887625
  0.4993044041069502  0.8594776913142981  0.8095675684447901
  0.7935261853251734  0.5541703294660918  0.2360214107362792
  0.8265763425065940  0.4943545629770403  0.2163806553436264
  0.7183930093757527  0.4141536027770085  0.0125660870547225
  0.6910134530369536  0.4778853281005105  0.0203232130769585
  0.8092919529359289  0.5572152144494991  0.8615596978887849
  0.5380695898373494  0.5708908692853161  0.7734960933855095
  0.6125240624980712  0.5576338845039742  0.7912351244033314
  0.5903717305048523  0.6926738913942502  0.1740703950700780
  0.8182225167001962  0.4875413716933584  0.8311021337830433
  0.6841448562123985  0.4561330804118436  0.3772048086656464
  0.3922738351488125  0.9233192046498936  0.9701934162174067
  0.3228241144390711  0.9134995621560148  0.0933303369127628
  0.2600391993705817  0.7869939686329042  0.0326206148794483
  0.3381882644637444  0.7992838025626517  0.9126826947829527
  0.4087587949913287  0.8423261171997106  0.2158822578495075
  0.3322551739460146  0.8347810817493162  0.3371631650663661
  0.9095647751547380  0.2290763968029888  0.5479731769858762
  0.8871129038933804  0.2859780065488352  0.4241547140244987
  0.7696092124338682  0.1871041109990795  0.3344999890765525
  0.7803623896395026  0.1290830532965425  0.4890355723258830
  0.8062369384807268  0.1242433459690544  0.1420156775962186
  0.1510206024071221  0.4236075917525990  0.3625657051142046
  0.1375205059485227  0.3434312209495315  0.3382989805790550
  0.2629944728403246  0.4729357108418586  0.1941723815918199
  0.2496731445910821  0.3870200323049546  0.1657422073066581
  0.1474764857407332  0.4342593814316640  0.0049219299993637
  0.1426096817310654  0.3517309874630685  0.9621786080801521
  0.2637916847321731  0.4213960952359679  0.8167484920297872
  0.4118815123393296  0.0502519259946496  0.5407149498177029
  0.4976563330730919  0.0759191966766762  0.5437820016802688
  0.4334112346404259  0.1527474168078085  0.3643247604978440
  0.5262720220606790  0.1846610307774156  0.3816553033879657
  0.4160623643628361  0.0615251092004248  0.1362648154174776
  0.4993614112701903  0.0678420180157436  0.1997902219504171
  0.8748544201881074  0.1402466736342501  0.2765159206887302
  0.4924929448135924  0.1842377052625793  0.0110338088594033
  0.1538175303496220  0.5826391228628260  0.7957563427329070
  0.8716394829531769  0.2899328489659340  0.7647763468349976
  0.2724598201235969  0.7074556334105526  0.2564901020622560
  0.3414339291568887  0.7338693437890647  0.3992333424544623
  0.5402935667149957  0.6680356020674016  0.9624308929825217
  0.7541758511679429  0.4742782951932961  0.5086682491523734
  0.8146625292137513  0.2057608780842470  0.7739566364709289
  0.4994909201644183  0.1245053248904367  0.8882204962035004
  0.2023870767967322  0.4263850180706482  0.6941194074362905
  0.6989667267454520  0.6304284105204977  0.4464745421513688
  0.7309920534775040  0.7188779760725167  0.5246400669259130
  0.7281473609448171  0.6552238202294812  0.6882457848519605
  0.6187362112157132  0.7939734224712121  0.9927367896003391
  0.6929900466732987  0.7790015066437074  0.9979365857238106
  0.6400181007498421  0.7596168650128722  0.7836218608805132
  0.6179314945749931  0.7010463753790062  0.3718104375962191
  0.5235136922883971  0.6441699613161492  0.5805696816719269
  0.3702738722509178  0.5297453851706101  0.6326814817935543
  0.3897423013922998  0.6633831967222628  0.6597567123694387
  0.4368096639441292  0.5595598243002710  0.2216544124103861
  0.4555067060228122  0.7093296564776488  0.3027148928918552
  0.3172428337364504  0.5953665119278723  0.3267255639004120
  0.4257859100610216  0.7439120331255558  0.8973395126922606
  0.2698937546657084  0.6089853582367699  0.9691317598515440
  0.3848227905538242  0.5899021998560992  0.9914303814350667
  0.2355009470651554  0.5542785279059843  0.5641977419691596
  0.6070227220501914  0.2910258962967123  0.2193116003764200
  0.7387263778636955  0.3070683987497751  0.1968895652209642
  0.6258865678548722  0.3423347510420434  0.6253003036543693
  0.6818465822909150  0.1862790190777446  0.8871336973615446
  0.6608806596986387  0.2969419977901012  0.8604716852845254
  0.6270971393185273  0.1517885109885737  0.2901974789634040
  0.7865566889676773  0.3648066730332363  0.5576139539608022
  0.6697368469921665  0.2318799084944385  0.5275293022286046
  0.8205489345077014  0.3387499875780503  0.9624468629144646
  0.7309741586682551  0.4545469097919263  0.3755809296027290
  0.7811587329918889  0.5034020486206962  0.8489002981498943
  0.6283866130384145  0.6452917511717008  0.6307788138385624
  0.5912006129532364  0.6876578039704755  0.0166495507021375
  0.3378635614711195  0.8922305357335488  0.9839686348647687
  0.3273437908230020  0.7374926401181582  0.2615719109322280
  0.8325250841334396  0.2488677356844763  0.6872851573834355
  0.8446250072625923  0.1612740338668436  0.2299413235956085
  0.1769166607509388  0.3952082131578720  0.3506029449195351
  0.2293844894704304  0.4409909970443763  0.8241065902956506
  0.4620355514242284  0.0940378285612535  0.5419441329411161
  0.5111497011002929  0.1494663465393760  0.0208758118133734
  0.6528190247016918  0.1232325724938406  0.8006939907105615
  0.5722044655346120  0.3300864587801758  0.9332965975624784
  0.5320716153005118  0.3589899533750150  0.8590315178264337
  0.4874411443980362  0.3741476182511314  0.9712469351956347
  0.6093118170109149  0.9968728864611859  0.8323025864593527
  0.6394158314980717  0.0638344187346134  0.9117850192102156
  0.6222844031901381  0.3220604074733087  0.7976462360924635
  0.8505288367452594  0.3986541511834572  0.4706480269349010
  0.6352579788111246  0.1116028181796278  0.6010493226259833
  0.6047889529818431  0.0427279533225429  0.5259045678814869
  0.5907465328242486  0.9842206783364270  0.6361538843275403
  0.9790679195148847  0.4843049094939822  0.4994648283483443
  0.9112523722221408  0.4465199209801853  0.5800256518347940
  0.6450618766047352  0.1688496542775397  0.4653287472565586
  0.5688435614842894  0.3161069025548940  0.1344958883250342
  0.8620725134459666  0.3910893223015688  0.2712940652021799
  0.9318300126049701  0.4298721665712492  0.1954347987172999
  0.9914445892541230  0.4767723866176650  0.3039807657962667
  0.4827037799217985  0.3576503643004650  0.1681683588941839
  0.5217831983586795  0.3295100925563582  0.2472252961708792
  0.8034565488311036  0.3424946383509286  0.1361399302848176
  0.2060347897803174  0.5806764980002909  0.0559076686164895
  0.4132800212800312  0.4991064499168160  0.9206800667591206
  0.4406440052337103  0.4581281967012086  0.9971987560188589
  0.4511326463202984  0.4101467473225104  0.8887454506817249
  0.0766626271919970  0.5350746149181851  0.0255892518263017
  0.1449112802358536  0.5673118389460816  0.9464804801786565
  0.4109718879813291  0.5524274933935371  0.0531204562453586
  0.4871909053851595  0.7722169684506288  0.3903878267855158
  0.1948419899179931  0.5629149432225821  0.2550394139330676
  0.1247054148577832  0.5304914572257816  0.3299012650946447
  0.0643835082633686  0.5147106239744117  0.2200717129473551
  0.5687201344149035  0.8999366391159408  0.3604679502224413
  0.5350571845465608  0.8325621058827934  0.2825278062533552
  0.2533040006836039  0.5719105529433801  0.3900841599287993
  0.3948233541956384  0.4922722231791176  0.7208349212129057
  0.4763353620621216  0.7839672063549632  0.5871969370161392
  0.5111494011180215  0.8532021962747838  0.6607927269501348
  0.5571468689272010  0.9123374070723896  0.5527865197743996
  0.4299048912417795  0.4017396817361383  0.6943836141111663
  0.4024238650749320  0.4408806776713466  0.6137769195099885
  0.4276987813285936  0.7265019174152875  0.7224407178311429
  0.7773768318790201  0.4979612336909880  0.2157532529073533
  0.7383773840613268  0.4709929492469079  0.0226390096967789
  0.5964498270252996  0.5982304117927953  0.7917239137063506
  0.3191424313628609  0.8197533653163307  0.0300660339131571
  0.3497368750246839  0.8120983269755253  0.2204230208210183
  0.8646910610556711  0.2378604809899051  0.5107463691330055
  0.8095734428959145  0.1750927970168601  0.3931248650831203
  0.2215099183578561  0.4173697700257966  0.1758716177640068
  0.1799467592491043  0.4085052629755266  0.9888381653439068
  0.4740557138426993  0.1361873719737306  0.3677908902085081
  0.4723062196348520  0.0985204379614787  0.1776120770024745
  0.7000963462382327  0.6635160859765213  0.5688589708402447
  0.6389028103864303  0.7597477961589352  0.9405649783106557
  0.5870616212544376  0.6639726295150360  0.5197516572025190
  0.6161039910619145  0.6353022289848013  0.9863567308622267
 
  0.00000000E+00  0.00000000E+00  0.00000000E+00
  0.00000000E+00  0.00000000E+00  0.00000000E+00
  0.00000000E+00  0.00000000E+00  0.00000000E+00
  0.00000000E+00  0.00000000E+00  0.00000000E+00
  0.00000000E+00  0.00000000E+00  0.00000000E+00
  0.00000000E+00  0.00000000E+00  0.00000000E+00
  0.00000000E+00  0.00000000E+00  0.00000000E+00
  0.00000000E+00  0.00000000E+00  0.00000000E+00
  0.00000000E+00  0.00000000E+00  0.00000000E+00
  0.00000000E+00  0.00000000E+00  0.00000000E+00
  0.00000000E+00  0.00000000E+00  0.00000000E+00
  0.00000000E+00  0.00000000E+00  0.00000000E+00
  0.00000000E+00  0.00000000E+00  0.00000000E+00
  0.00000000E+00  0.00000000E+00  0.00000000E+00
  0.00000000E+00  0.00000000E+00  0.00000000E+00
  0.00000000E+00  0.00000000E+00  0.00000000E+00
  0.00000000E+00  0.00000000E+00  0.00000000E+00
  0.00000000E+00  0.00000000E+00  0.00000000E+00
  0.00000000E+00  0.00000000E+00  0.00000000E+00
  0.00000000E+00  0.00000000E+00  0.00000000E+00
  0.00000000E+00  0.00000000E+00  0.00000000E+00
  0.00000000E+00  0.00000000E+00  0.00000000E+00
  0.00000000E+00  0.00000000E+00  0.00000000E+00
  0.00000000E+00  0.00000000E+00  0.00000000E+00
  0.00000000E+00  0.00000000E+00  0.00000000E+00
  0.00000000E+00  0.00000000E+00  0.00000000E+00
  0.00000000E+00  0.00000000E+00  0.00000000E+00
  0.00000000E+00  0.00000000E+00  0.00000000E+00
  0.00000000E+00  0.00000000E+00  0.00000000E+00
  0.00000000E+00  0.00000000E+00  0.00000000E+00
  0.00000000E+00  0.00000000E+00  0.00000000E+00
  0.00000000E+00  0.00000000E+00  0.00000000E+00
  0.00000000E+00  0.00000000E+00  0.00000000E+00
  0.00000000E+00  0.00000000E+00  0.00000000E+00
  0.00000000E+00  0.00000000E+00  0.00000000E+00
  0.00000000E+00  0.00000000E+00  0.00000000E+00
  0.00000000E+00  0.00000000E+00  0.00000000E+00
  0.00000000E+00  0.00000000E+00  0.00000000E+00
  0.00000000E+00  0.00000000E+00  0.00000000E+00
  0.00000000E+00  0.00000000E+00  0.00000000E+00
  0.00000000E+00  0.00000000E+00  0.00000000E+00
  0.00000000E+00  0.00000000E+00  0.00000000E+00
  0.00000000E+00  0.00000000E+00  0.00000000E+00
  0.00000000E+00  0.00000000E+00  0.00000000E+00
  0.00000000E+00  0.00000000E+00  0.00000000E+00
  0.00000000E+00  0.00000000E+00  0.00000000E+00
  0.00000000E+00  0.00000000E+00  0.00000000E+00
  0.00000000E+00  0.00000000E+00  0.00000000E+00
  0.00000000E+00  0.00000000E+00  0.00000000E+00
  0.00000000E+00  0.00000000E+00  0.00000000E+00
  0.00000000E+00  0.00000000E+00  0.00000000E+00
  0.00000000E+00  0.00000000E+00  0.00000000E+00
  0.00000000E+00  0.00000000E+00  0.00000000E+00
  0.00000000E+00  0.00000000E+00  0.00000000E+00
  0.00000000E+00  0.00000000E+00  0.00000000E+00
  0.00000000E+00  0.00000000E+00  0.00000000E+00
  0.00000000E+00  0.00000000E+00  0.00000000E+00
  0.00000000E+00  0.00000000E+00  0.00000000E+00
  0.00000000E+00  0.00000000E+00  0.00000000E+00
  0.00000000E+00  0.00000000E+00  0.00000000E+00
  0.00000000E+00  0.00000000E+00  0.00000000E+00
  0.00000000E+00  0.00000000E+00  0.00000000E+00
  0.00000000E+00  0.00000000E+00  0.00000000E+00
  0.00000000E+00  0.00000000E+00  0.00000000E+00
  0.00000000E+00  0.00000000E+00  0.00000000E+00
  0.00000000E+00  0.00000000E+00  0.00000000E+00
  0.00000000E+00  0.00000000E+00  0.00000000E+00
  0.00000000E+00  0.00000000E+00  0.00000000E+00
  0.00000000E+00  0.00000000E+00  0.00000000E+00
  0.00000000E+00  0.00000000E+00  0.00000000E+00
  0.00000000E+00  0.00000000E+00  0.00000000E+00
  0.00000000E+00  0.00000000E+00  0.00000000E+00
  0.00000000E+00  0.00000000E+00  0.00000000E+00
  0.00000000E+00  0.00000000E+00  0.00000000E+00
  0.00000000E+00  0.00000000E+00  0.00000000E+00
  0.00000000E+00  0.00000000E+00  0.00000000E+00
  0.00000000E+00  0.00000000E+00  0.00000000E+00
  0.00000000E+00  0.00000000E+00  0.00000000E+00
  0.00000000E+00  0.00000000E+00  0.00000000E+00
  0.00000000E+00  0.00000000E+00  0.00000000E+00
  0.00000000E+00  0.00000000E+00  0.00000000E+00
  0.00000000E+00  0.00000000E+00  0.00000000E+00
  0.00000000E+00  0.00000000E+00  0.00000000E+00
  0.00000000E+00  0.00000000E+00  0.00000000E+00
  0.00000000E+00  0.00000000E+00  0.00000000E+00
  0.00000000E+00  0.00000000E+00  0.00000000E+00
  0.00000000E+00  0.00000000E+00  0.00000000E+00
  0.00000000E+00  0.00000000E+00  0.00000000E+00
  0.00000000E+00  0.00000000E+00  0.00000000E+00
  0.00000000E+00  0.00000000E+00  0.00000000E+00
  0.00000000E+00  0.00000000E+00  0.00000000E+00
  0.00000000E+00  0.00000000E+00  0.00000000E+00
  0.00000000E+00  0.00000000E+00  0.00000000E+00
  0.00000000E+00  0.00000000E+00  0.00000000E+00
  0.00000000E+00  0.00000000E+00  0.00000000E+00
  0.00000000E+00  0.00000000E+00  0.00000000E+00
  0.00000000E+00  0.00000000E+00  0.00000000E+00
  0.00000000E+00  0.00000000E+00  0.00000000E+00
  0.00000000E+00  0.00000000E+00  0.00000000E+00
  0.00000000E+00  0.00000000E+00  0.00000000E+00
  0.00000000E+00  0.00000000E+00  0.00000000E+00
  0.00000000E+00  0.00000000E+00  0.00000000E+00
  0.00000000E+00  0.00000000E+00  0.00000000E+00
  0.00000000E+00  0.00000000E+00  0.00000000E+00
  0.00000000E+00  0.00000000E+00  0.00000000E+00
  0.00000000E+00  0.00000000E+00  0.00000000E+00
  0.00000000E+00  0.00000000E+00  0.00000000E+00
  0.00000000E+00  0.00000000E+00  0.00000000E+00
  0.00000000E+00  0.00000000E+00  0.00000000E+00
  0.00000000E+00  0.00000000E+00  0.00000000E+00
  0.00000000E+00  0.00000000E+00  0.00000000E+00
  0.00000000E+00  0.00000000E+00  0.00000000E+00
  0.00000000E+00  0.00000000E+00  0.00000000E+00
  0.00000000E+00  0.00000000E+00  0.00000000E+00
  0.00000000E+00  0.00000000E+00  0.00000000E+00
  0.00000000E+00  0.00000000E+00  0.00000000E+00
  0.00000000E+00  0.00000000E+00  0.00000000E+00
  0.00000000E+00  0.00000000E+00  0.00000000E+00
  0.00000000E+00  0.00000000E+00  0.00000000E+00
  0.00000000E+00  0.00000000E+00  0.00000000E+00
  0.00000000E+00  0.00000000E+00  0.00000000E+00
  0.00000000E+00  0.00000000E+00  0.00000000E+00
  0.00000000E+00  0.00000000E+00  0.00000000E+00
  0.00000000E+00  0.00000000E+00  0.00000000E+00
  0.00000000E+00  0.00000000E+00  0.00000000E+00
  0.00000000E+00  0.00000000E+00  0.00000000E+00
  0.00000000E+00  0.00000000E+00  0.00000000E+00
  0.00000000E+00  0.00000000E+00  0.00000000E+00
  0.00000000E+00  0.00000000E+00  0.00000000E+00
  0.00000000E+00  0.00000000E+00  0.00000000E+00
  0.00000000E+00  0.00000000E+00  0.00000000E+00
  0.00000000E+00  0.00000000E+00  0.00000000E+00
  0.00000000E+00  0.00000000E+00  0.00000000E+00
  0.00000000E+00  0.00000000E+00  0.00000000E+00
  0.00000000E+00  0.00000000E+00  0.00000000E+00
  0.00000000E+00  0.00000000E+00  0.00000000E+00
  0.00000000E+00  0.00000000E+00  0.00000000E+00
  0.00000000E+00  0.00000000E+00  0.00000000E+00
  0.00000000E+00  0.00000000E+00  0.00000000E+00
  0.00000000E+00  0.00000000E+00  0.00000000E+00
  0.00000000E+00  0.00000000E+00  0.00000000E+00
  0.00000000E+00  0.00000000E+00  0.00000000E+00
  0.00000000E+00  0.00000000E+00  0.00000000E+00
  0.00000000E+00  0.00000000E+00  0.00000000E+00
  0.00000000E+00  0.00000000E+00  0.00000000E+00
  0.00000000E+00  0.00000000E+00  0.00000000E+00
  0.00000000E+00  0.00000000E+00  0.00000000E+00
  0.00000000E+00  0.00000000E+00  0.00000000E+00
  0.00000000E+00  0.00000000E+00  0.00000000E+00
  0.00000000E+00  0.00000000E+00  0.00000000E+00
  0.00000000E+00  0.00000000E+00  0.00000000E+00
  0.00000000E+00  0.00000000E+00  0.00000000E+00
  0.00000000E+00  0.00000000E+00  0.00000000E+00
  0.00000000E+00  0.00000000E+00  0.00000000E+00
  0.00000000E+00  0.00000000E+00  0.00000000E+00
  0.00000000E+00  0.00000000E+00  0.00000000E+00
  0.00000000E+00  0.00000000E+00  0.00000000E+00
  0.00000000E+00  0.00000000E+00  0.00000000E+00
  0.00000000E+00  0.00000000E+00  0.00000000E+00
  0.00000000E+00  0.00000000E+00  0.00000000E+00
  0.00000000E+00  0.00000000E+00  0.00000000E+00
  0.00000000E+00  0.00000000E+00  0.00000000E+00
  0.00000000E+00  0.00000000E+00  0.00000000E+00
  0.00000000E+00  0.00000000E+00  0.00000000E+00
  0.00000000E+00  0.00000000E+00  0.00000000E+00
