# Supplementary material for: CO2 induced phase transitions in diamine-appended metal–organic frameworks
Source: Chem Sci. 2015 Jun 17;6(9):5177–85. doi: 10.1039/c5sc01828e (PMC5500831; doi:10.1039/c5sc01828e)
Supplement: Supplementary file 1 [file SC-006-C5SC01828E-s001.zip › coordinates/pbe-co.vasp]

1                                       
1.0
       21.9414443970         0.0000000000         0.0000000000
      -10.6227494503        18.9371003851         0.0000000000
        0.0229936168        -0.0385607652         6.8696595854
   Co    H    O    N    C
    6   70   18   12   56
Direct
     0.621065617         0.248861432         0.155348107
     0.737028658         0.303688526         0.819709837
     0.684915066         0.364706010         0.489933878
     0.282478303         0.570400834         0.876347303
     0.334456921         0.685930729         0.209640130
     0.399106443         0.635368705         0.545268834
     0.536407530         0.405729741         0.784262717
     0.635475695         0.094246656         0.147709072
     0.563292861         0.968080878         0.018713878
     0.568882883         0.060986772         0.453919232
     0.003689463         0.526046634         0.699252784
     0.890870273         0.471230060         0.813314557
     0.923939824         0.437697738         0.114827558
     0.445550561         0.399083763         0.351022124
     0.517349601         0.350247949         0.488167971
     0.447762430         0.495864540         0.240910649
     0.008087481         0.529940605         0.036681317
     0.564429820         0.960882068         0.357661426
     0.096356846         0.520380616         0.587125540
     0.501260102         0.840375423         0.216724008
     0.374680728         0.457516044         0.551768184
     0.430632740         0.392050445         0.689850211
     0.464427888         0.878340662         0.909116149
     0.790387928         0.581261575         0.305810183
     0.819121361         0.517925143         0.283475190
     0.712299943         0.441690624         0.080005094
     0.688486397         0.508465528         0.089672141
     0.804755986         0.584865212         0.923426509
     0.546164393         0.778132260         0.745289862
     0.612994552         0.754122317         0.736663222
     0.477743924         0.684463739         0.978669882
     0.534652650         0.648804367         0.960319102
     0.568397760         0.786696792         0.128950566
     0.814724445         0.515116572         0.896687627
     0.682785928         0.486112714         0.452062070
     0.338848621         0.938670158         0.112998873
     0.262531579         0.913439512         0.213589892
     0.222334117         0.792091310         0.119222052
     0.305696368         0.819321454         0.017107716
     0.361539453         0.854410350         0.341847450
     0.280611753         0.836384833         0.449010372
     0.884780347         0.238329872         0.615097761
     0.870877743         0.303004175         0.497955412
     0.753484309         0.213838145         0.395408154
     0.756662548         0.148662373         0.542465627
     0.782606721         0.146720245         0.189934641
     0.140590042         0.432414979         0.479063302
     0.132368565         0.353696853         0.451717734
     0.248534709         0.486721694         0.303341508
     0.241790935         0.402894706         0.274137318
     0.134685159         0.442465723         0.113464370
     0.135155469         0.361816168         0.071679540
     0.255623251         0.437000662         0.922509968
     0.403940886         0.083965629         0.612299204
     0.486410230         0.104708716         0.614007115
     0.428603470         0.187878266         0.433689594
     0.518361986         0.216106027         0.453579217
     0.410299361         0.096909754         0.198260233
     0.489305288         0.098350912         0.266763657
     0.847087979         0.154678568         0.325890571
     0.489058822         0.219500557         0.077899992
     0.130295783         0.590099514         0.892538786
     0.852607787         0.302828223         0.843078375
     0.236082733         0.713336825         0.346236527
     0.300631076         0.740277469         0.499833584
     0.530064523         0.711725175         0.463199824
     0.750466883         0.501424730         0.583462059
     0.792915463         0.220323950         0.841171384
     0.497061104         0.159070909         0.952830255
     0.192971855         0.436591923         0.796324551
     0.525558352         0.594092071         0.686235249
     0.522135735         0.602798283         0.430861354
     0.601234198         0.658782125         0.561261594
     0.666928053         0.785562932         0.264705271
     0.640760005         0.702657223         0.151159972
     0.674633503         0.780644119         0.007675237
     0.354184031         0.550799191         0.730413854
     0.364649415         0.679684401         0.761447489
     0.413818628         0.580201924         0.321588427
     0.419056833         0.726370394         0.398266435
     0.291084349         0.610757232         0.429010332
     0.385299504         0.760989010         0.991882443
     0.241646767         0.619817913         0.067748405
     0.353758037         0.601342142         0.094068319
     0.211866885         0.556418836         0.663053870
     0.602827728         0.322638273         0.297153682
     0.728604436         0.332978696         0.269519359
     0.627264321         0.380651772         0.705265045
     0.673786998         0.210546792         0.967244506
     0.651222169         0.321976990         0.931870222
     0.609774470         0.178358078         0.370589048
     0.776876569         0.387367070         0.633144736
     0.662134051         0.258793354         0.604957879
     0.808000147         0.355600685         0.036732968
     0.727325678         0.481931865         0.448583633
     0.778053999         0.530921757         0.913020432
     0.518316805         0.683632553         0.592404425
     0.569336772         0.740127802         0.124409974
     0.287180692         0.901416898         0.105506182
     0.288926154         0.746047676         0.359355181
     0.813882589         0.265075803         0.758497179
     0.820915103         0.180338457         0.282657027
     0.168448806         0.406164944         0.464092225
     0.219253242         0.453662157         0.928200066
     0.453695923         0.125864506         0.613464117
     0.505598068         0.182879820         0.088252828
     0.639881372         0.147283599         0.881946385
     0.566452503         0.362024397         0.011422672
     0.530122101         0.392114133         0.938425362
     0.483060598         0.405993879         0.055708889
     0.588269353         0.019079152         0.916004896
     0.619809806         0.085823007         0.994773149
     0.618349016         0.354019970         0.873925030
     0.839354038         0.419417650         0.547117472
     0.619901955         0.136201188         0.681020558
     0.584270656         0.066862494         0.606683612
     0.567600846         0.007240518         0.718796849
     0.964808822         0.500778496         0.577050447
     0.898814440         0.465047657         0.658903658
     0.631920040         0.194682404         0.544716775
     0.564562559         0.348153621         0.215502068
     0.850027919         0.411226928         0.344912708
     0.917989016         0.447434366         0.267876893
     0.976368129         0.492931783         0.378497601
     0.480159700         0.389840424         0.255445123
     0.519593060         0.362045050         0.333227217
     0.792155266         0.363849998         0.210063845
     0.179593533         0.588939786         0.155367613
     0.396966130         0.521344841         0.016609071
     0.430481017         0.485295564         0.089547813
     0.447358161         0.440259635         0.975890219
     0.053008251         0.540144265         0.126783282
     0.119149990         0.573783815         0.045348685
     0.387396812         0.570226789         0.152422160
     0.449262261         0.789989352         0.482463360
     0.169603586         0.570133209         0.357340753
     0.101455025         0.535774231         0.434428692
     0.042108946         0.519647896         0.324216217
     0.528650641         0.916897237         0.448889673
     0.494353682         0.849567533         0.369682640
     0.227752283         0.580293596         0.490788311
     0.381438643         0.514449298         0.815119267
     0.439791858         0.802126467         0.682862401
     0.474618673         0.871465504         0.757153571
     0.519833863         0.929865956         0.645738721
     0.423819870         0.429629415         0.781129897
     0.391897738         0.465382338         0.703216910
     0.393949479         0.744191408         0.819962382
     0.772363365         0.524277151         0.285673827
     0.733428895         0.498960048         0.090362728
     0.555946708         0.733148336         0.754300594
     0.532556415         0.698402345         0.956621289
     0.278401464         0.830645144         0.134891436
     0.304608107         0.820085704         0.331601351
     0.844580710         0.253247887         0.579009712
     0.788790822         0.195634559         0.451291084
     0.210914046         0.430379808         0.285584897
     0.169053033         0.419139296         0.096553408
     0.466932625         0.168986067         0.437458038
     0.465063065         0.131607443         0.243556172
     0.543457866         0.632100284         0.566493034
     0.641431928         0.753404319         0.134953976
