# Supplementary material for: CO2 induced phase transitions in diamine-appended metal–organic frameworks
Source: Chem Sci. 2015 Jun 17;6(9):5177–85. doi: 10.1039/c5sc01828e (PMC5500831; doi:10.1039/c5sc01828e)
Supplement: Supplementary file 1 [file SC-006-C5SC01828E-s001.zip › coordinates/pbe-fe.vasp]

1                                       
1.0
       22.0818557739         0.0000000000         0.0000000000
      -10.6767178103        19.0699403438         0.0000000000
        0.0077038257        -0.0318048237         6.9319572495
   Fe    H    O    N    C
    6   70   18   12   56
Direct
     0.623253167         0.250184476         0.162426338
     0.736254275         0.302955180         0.824565530
     0.685132027         0.365641028         0.496868014
     0.283457756         0.572352827         0.869937658
     0.334047168         0.685604393         0.204327568
     0.397731870         0.634748578         0.539613545
     0.536169291         0.405827343         0.788337469
     0.634168565         0.092755392         0.145894572
     0.563542843         0.967877448         0.015249151
     0.568729103         0.059592873         0.456958979
     0.003663013         0.525642335         0.694589555
     0.891723633         0.471648097         0.810674369
     0.924036860         0.437876791         0.118834175
     0.445687145         0.399375051         0.348029107
     0.516320765         0.350589603         0.486281097
     0.447829157         0.495281130         0.237359315
     0.007972997         0.529929221         0.037424449
     0.563950002         0.960623682         0.359505892
     0.095373012         0.520682335         0.584167302
     0.501671731         0.841196239         0.220168263
     0.375088841         0.456428051         0.554275334
     0.431245834         0.392313421         0.692902863
     0.464948833         0.878827155         0.905919850
     0.791397572         0.582375407         0.301474094
     0.819361269         0.518814325         0.283226848
     0.712904811         0.442595571         0.083447509
     0.689360440         0.509083927         0.090455838
     0.804392040         0.584373116         0.924334764
     0.546415269         0.777833760         0.745951533
     0.613198876         0.754405856         0.739611566
     0.478286266         0.684912741         0.976664722
     0.534749687         0.649304271         0.959654331
     0.568456173         0.786050081         0.126628861
     0.814006567         0.514889777         0.899673998
     0.684564531         0.489294171         0.449359357
     0.338443428         0.938305557         0.113773055
     0.262320459         0.912992477         0.211180910
     0.223094806         0.792633951         0.117711730
     0.306512356         0.820139468         0.020228138
     0.360411018         0.854151845         0.343447328
     0.279935896         0.837034762         0.446674138
     0.884677827         0.237004042         0.614266574
     0.870831370         0.301652819         0.499487013
     0.754268885         0.213857621         0.398112088
     0.757258654         0.148544475         0.542747676
     0.782329261         0.146723196         0.194350600
     0.140698284         0.432420969         0.475516826
     0.133074299         0.354423732         0.450714052
     0.247722492         0.486343265         0.300640702
     0.241270408         0.402986348         0.274083197
     0.134443477         0.441498905         0.112967178
     0.135139868         0.361350060         0.073903911
     0.254204899         0.435865790         0.924388766
     0.404083967         0.084403627         0.610155582
     0.485920727         0.104940943         0.612546146
     0.428613961         0.187520385         0.432404459
     0.517837107         0.215259328         0.451371938
     0.409611613         0.096280485         0.202049002
     0.488469452         0.098114319         0.268540591
     0.846862674         0.154761821         0.327594221
     0.487091273         0.217829600         0.080005065
     0.128747791         0.588945925         0.894783080
     0.853593051         0.301240534         0.840802848
     0.235090435         0.714610398         0.349299878
     0.300109833         0.741433978         0.499224633
     0.532177031         0.713093042         0.466580927
     0.752025783         0.505114675         0.580353200
     0.794620156         0.219158337         0.840396345
     0.495257020         0.157970607         0.957231283
     0.191603094         0.434965312         0.799553871
     0.525033832         0.594730675         0.686550438
     0.522302866         0.604155481         0.433450758
     0.600948751         0.658453524         0.564391375
     0.665909529         0.784896433         0.262472719
     0.640005469         0.702316225         0.151396036
     0.673877120         0.779526055         0.008033842
     0.354713023         0.549589872         0.729027808
     0.366255850         0.681449890         0.759647608
     0.411155611         0.576500058         0.319628924
     0.419693083         0.727656424         0.399949968
     0.289037168         0.611182511         0.428812891
     0.388518840         0.761633039         0.990863919
     0.239834651         0.617336988         0.069739565
     0.355332792         0.600942850         0.089343145
     0.210603878         0.559494197         0.663056195
     0.601680100         0.323047906         0.299433619
     0.730030239         0.334221542         0.273085147
     0.623276412         0.377158433         0.707120478
     0.670526922         0.208688572         0.965031564
     0.651855707         0.324576408         0.938040197
     0.611745000         0.176606163         0.371336162
     0.778056622         0.388066798         0.632985651
     0.661301672         0.256252766         0.606227219
     0.808104336         0.357598096         0.039476454
     0.728660941         0.484768927         0.447861880
     0.777735054         0.530810297         0.915159702
     0.519545496         0.684728503         0.593862295
     0.569251537         0.739723802         0.122348830
     0.287224650         0.901245594         0.105139896
     0.287711233         0.746741295         0.360401273
     0.814630747         0.263615876         0.758393943
     0.820726156         0.180214152         0.285187423
     0.168641269         0.406609833         0.461704582
     0.218057200         0.452458978         0.929371476
     0.453464776         0.125989467         0.611558497
     0.503915370         0.181727991         0.090754755
     0.638221920         0.145587251         0.881530881
     0.566457152         0.362620473         0.014617450
     0.530042171         0.392615974         0.941229582
     0.483384281         0.406278312         0.056059014
     0.587562203         0.018409234         0.916079938
     0.618861556         0.084541455         0.994011939
     0.617145538         0.354101241         0.878207624
     0.839986205         0.419896901         0.547034204
     0.619115889         0.134506717         0.681905985
     0.583819449         0.065626197         0.608608723
     0.566987991         0.006492864         0.720503867
     0.964771152         0.500480235         0.576530099
     0.899237037         0.465185255         0.657582223
     0.631874263         0.192634985         0.545898676
     0.564150870         0.348638445         0.217086792
     0.850503445         0.411725253         0.346525222
     0.918057561         0.447551280         0.270321995
     0.976145327         0.492604911         0.379735619
     0.480208486         0.390195340         0.254216045
     0.519234657         0.362551332         0.332568109
     0.792975008         0.365131706         0.212544829
     0.178160667         0.587725759         0.155953094
     0.397646844         0.520803273         0.014021914
     0.430956990         0.484972835         0.087226965
     0.447715342         0.440440476         0.975817561
     0.052488700         0.539759874         0.127073660
     0.118151963         0.572768867         0.046440262
     0.387425691         0.568682313         0.148913488
     0.449875355         0.790775776         0.483522743
     0.168278903         0.569826365         0.356566340
     0.100550473         0.535649240         0.432563424
     0.041599896         0.519372642         0.322836548
     0.528629124         0.916934073         0.450212598
     0.494624466         0.850077748         0.371775001
     0.226151049         0.581222713         0.490017533
     0.381901801         0.513825238         0.814155996
     0.440669298         0.802891076         0.682303965
     0.475061178         0.871851742         0.755552948
     0.519855320         0.929855824         0.645252526
     0.424356699         0.429670513         0.782603323
     0.392485499         0.464950591         0.704313099
     0.395857602         0.745372832         0.818553448
     0.773155212         0.525600255         0.284404427
     0.733974159         0.499536186         0.091695458
     0.556452215         0.733372629         0.755545855
     0.532715380         0.698622346         0.955556214
     0.278668702         0.831088066         0.135296389
     0.303826421         0.820420504         0.331724435
     0.844835758         0.252139091         0.579612732
     0.789162993         0.195363954         0.452863783
     0.210526288         0.430272490         0.284413934
     0.168706819         0.418411732         0.096909024
     0.466578901         0.168563977         0.436659366
     0.464195579         0.131033912         0.245283231
     0.543597043         0.632784724         0.568509221
     0.640772700         0.752747297         0.134124696
