# Supplementary material for: CO2 induced phase transitions in diamine-appended metal–organic frameworks
Source: Chem Sci. 2015 Jun 17;6(9):5177–85. doi: 10.1039/c5sc01828e (PMC5500831; doi:10.1039/c5sc01828e)
Supplement: Supplementary file 1 [file SC-006-C5SC01828E-s001.zip › coordinates/pbe-mg.vasp]

1                                       
1.0
       21.7127361298         0.0000000000         0.0000000000
      -10.5116207536        18.7615390319         0.0000000000
        0.0107044724        -0.0410400682         6.8345270221
   Mg    H    O    N    C
    6   70   18   12   56
Direct
     0.625135243         0.250537395         0.158095092
     0.735769033         0.304686397         0.823136687
     0.683329880         0.363230795         0.494125813
     0.284105092         0.574424207         0.874910414
     0.335566610         0.685137391         0.208401009
     0.395995408         0.633363724         0.542902768
     0.537148535         0.405612648         0.787139833
     0.634646237         0.094375566         0.154690668
     0.562742591         0.966816723         0.021670600
     0.568889260         0.060996078         0.454975426
     0.004662069         0.526247203         0.700753748
     0.890569270         0.470795393         0.820597112
     0.922617316         0.436999023         0.117662884
     0.445018768         0.400114208         0.353700370
     0.516814172         0.349802285         0.495006949
     0.447675377         0.496496886         0.240736380
     0.006567312         0.529324770         0.033910695
     0.564612329         0.961893976         0.356584549
     0.096665069         0.520518363         0.586363316
     0.500713527         0.840066433         0.212538540
     0.374573857         0.457480699         0.546729147
     0.431655616         0.391666353         0.688725591
     0.463587850         0.877410769         0.909263849
     0.791710496         0.582485855         0.302661747
     0.820064366         0.517863214         0.284330428
     0.712245524         0.440134108         0.083034977
     0.687411308         0.506986737         0.089610167
     0.804174185         0.583446205         0.919967175
     0.550668895         0.781112492         0.749821961
     0.618181109         0.756891668         0.743350625
     0.480365008         0.685981512         0.980274320
     0.537617326         0.649641693         0.963500202
     0.571580410         0.788366199         0.135624498
     0.813971043         0.512824059         0.895058692
     0.682950437         0.487998992         0.451695442
     0.340005904         0.939432561         0.113215663
     0.262586474         0.913826227         0.212387994
     0.222427011         0.791427851         0.118671507
     0.306954920         0.818992794         0.018386798
     0.362507194         0.853898048         0.345586687
     0.280982107         0.837086856         0.451254189
     0.885088265         0.238101214         0.613537848
     0.871114314         0.303929090         0.498670071
     0.752312243         0.214792043         0.395304233
     0.755136132         0.148536712         0.541952074
     0.780337870         0.145402670         0.188977748
     0.140656054         0.434245259         0.479944021
     0.133229867         0.355147541         0.455787033
     0.249600619         0.488990337         0.303469598
     0.243218079         0.404523015         0.276501447
     0.134177357         0.443240255         0.114177912
     0.134579614         0.361661345         0.075087115
     0.255569160         0.436653584         0.924110651
     0.404949695         0.084354065         0.615029275
     0.488131016         0.105098233         0.615654171
     0.429395050         0.188865677         0.434729248
     0.520014107         0.217466950         0.453954637
     0.409993201         0.095887154         0.201497167
     0.490437478         0.098222807         0.267918140
     0.846641243         0.155034125         0.323261976
     0.488684177         0.219452500         0.076553494
     0.129730120         0.588741720         0.886798441
     0.852638662         0.303085864         0.844349802
     0.234999582         0.712190390         0.352792114
     0.300628781         0.739307344         0.505612612
     0.535287142         0.714491904         0.465136081
     0.750647545         0.502298117         0.585581720
     0.792969704         0.219831437         0.842648983
     0.495242685         0.158097744         0.949948668
     0.193108365         0.437052786         0.795766354
     0.529274344         0.595299184         0.689941227
     0.526420057         0.604265988         0.433025777
     0.606293321         0.660209179         0.565407574
     0.671397746         0.787272036         0.271271408
     0.644653738         0.703563035         0.156843171
     0.678447783         0.782186389         0.012502862
     0.352236956         0.550292671         0.727369189
     0.361994773         0.678202212         0.757906437
     0.410448492         0.577905238         0.323840022
     0.419442445         0.724723399         0.396452427
     0.292249560         0.609596312         0.426700234
     0.386147290         0.759526908         0.993484914
     0.242923528         0.620106041         0.066506900
     0.357060879         0.605814338         0.088992260
     0.212692231         0.559664309         0.665124595
     0.602026284         0.320330828         0.303026408
     0.726840198         0.329545617         0.277008533
     0.624849796         0.376526743         0.705980301
     0.673825920         0.211784840         0.969305634
     0.656268358         0.325939238         0.941229463
     0.612299144         0.179078788         0.370240688
     0.774942040         0.387857348         0.637988508
     0.660031438         0.259546995         0.610015869
     0.805833638         0.357100576         0.038038991
     0.727470577         0.482848525         0.449202448
     0.777069509         0.528991461         0.910760045
     0.522934079         0.686121821         0.595359385
     0.572453380         0.741311669         0.130945072
     0.287912518         0.901674509         0.105323799
     0.288505167         0.744928479         0.364428937
     0.813508928         0.264910936         0.759172678
     0.819415450         0.180162743         0.279989958
     0.169334933         0.408224165         0.467319191
     0.219222188         0.454040080         0.929333448
     0.455213487         0.126590535         0.615639687
     0.505494118         0.182491198         0.085910141
     0.639930129         0.147634000         0.886193037
     0.567119479         0.361569077         0.016842050
     0.530438066         0.391916484         0.941923141
     0.483189881         0.406001270         0.058294818
     0.587686479         0.018408135         0.920249343
     0.619603753         0.085781649         0.000312374
     0.619315505         0.354020506         0.879409492
     0.837899387         0.419488996         0.552738488
     0.620137513         0.136515841         0.684098840
     0.584228635         0.066828094         0.608734787
     0.567350984         0.006869123         0.721553743
     0.964886844         0.500880301         0.581841767
     0.898391366         0.465056151         0.664898157
     0.631892383         0.195145935         0.547141969
     0.564476311         0.347060323         0.221747786
     0.848606586         0.410972893         0.349690169
     0.916933179         0.447106600         0.271377861
     0.975916326         0.492912412         0.381819636
     0.479897171         0.390120596         0.259447753
     0.519237339         0.361731023         0.339163542
     0.790674150         0.363153458         0.214332327
     0.180028766         0.588901043         0.151995242
     0.396699220         0.521867156         0.013894084
     0.430482626         0.485701412         0.088557221
     0.447246820         0.440249294         0.975528002
     0.052190322         0.539587617         0.123497270
     0.118864082         0.573049009         0.040877197
     0.387540251         0.571075678         0.150258511
     0.449243128         0.788821697         0.479893953
     0.170083985         0.570297956         0.354862303
     0.101528063         0.535655975         0.432735384
     0.041683245         0.519438326         0.322269350
     0.528697193         0.917082012         0.447256893
     0.494289488         0.849273980         0.366754949
     0.228455022         0.580769539         0.489944100
     0.380479455         0.514483690         0.811447680
     0.439370394         0.801068604         0.681159198
     0.474078149         0.870767474         0.756644547
     0.519652963         0.929547071         0.645420492
     0.424113452         0.429455608         0.779035091
     0.391771644         0.465274900         0.699306488
     0.393159300         0.743136942         0.818879366
     0.773120880         0.524821639         0.285411566
     0.733121037         0.497872204         0.090465538
     0.560522616         0.735671163         0.758824170
     0.535716057         0.699831069         0.960537672
     0.279013813         0.830313206         0.135793746
     0.304938763         0.819754243         0.334831953
     0.844562232         0.253427297         0.578782380
     0.787696898         0.195875138         0.450353265
     0.211793363         0.432037055         0.287340552
     0.168878317         0.419614404         0.097865686
     0.468152910         0.169836268         0.438468397
     0.465545774         0.131439090         0.244126841
     0.547945499         0.633738399         0.569801033
     0.645347357         0.754805982         0.141044408
