# Supplementary material for: CO2 induced phase transitions in diamine-appended metal–organic frameworks
Source: Chem Sci. 2015 Jun 17;6(9):5177–85. doi: 10.1039/c5sc01828e (PMC5500831; doi:10.1039/c5sc01828e)
Supplement: Supplementary file 1 [file SC-006-C5SC01828E-s001.zip › coordinates/pbe-mn.vasp]

1                                       
1.0
       22.1698913574         0.0000000000         0.0000000000
      -10.6991528294        19.1870846263         0.0000000000
        0.0056800827        -0.0439436244         7.0226954732
   Mn    H    O    N    C
    6   70   18   12   56
Direct
     0.620763481         0.246600613         0.159590706
     0.738256454         0.302972943         0.824204445
     0.684452951         0.367791891         0.495780766
     0.280399323         0.569289625         0.874226451
     0.335248530         0.688168645         0.204604059
     0.401067287         0.634755969         0.543242812
     0.535933554         0.405567944         0.793063104
     0.633521378         0.091479771         0.140673935
     0.563697755         0.967519164         0.013275899
     0.568092644         0.058589913         0.461016983
     0.004260828         0.525650024         0.690843642
     0.892547309         0.471743375         0.806226909
     0.924065471         0.437363207         0.123550937
     0.445757717         0.399457753         0.345032841
     0.515663981         0.349985868         0.480922401
     0.448302627         0.495260775         0.235817984
     0.007688547         0.529637992         0.042250868
     0.564438045         0.960919380         0.365656555
     0.095529139         0.520606518         0.580829144
     0.502796054         0.842206299         0.226922035
     0.375480324         0.456143975         0.561889589
     0.431855857         0.392478347         0.698358595
     0.465625763         0.878763735         0.903731167
     0.792730629         0.583216071         0.296994507
     0.818854928         0.518451333         0.285327792
     0.713217139         0.442781776         0.087420076
     0.689407885         0.508696795         0.093364581
     0.803851783         0.583148897         0.929172039
     0.550022364         0.778450370         0.750342846
     0.616520584         0.755062997         0.746097803
     0.481111079         0.685307860         0.975211740
     0.537500083         0.650002897         0.960454166
     0.570125341         0.785929620         0.126796871
     0.813263893         0.513864040         0.904374361
     0.686207950         0.494339705         0.449544936
     0.338848114         0.937212706         0.115626410
     0.263368249         0.912930191         0.212770849
     0.223631889         0.792692661         0.122485705
     0.306646228         0.819387794         0.027297715
     0.360209554         0.854365349         0.346288145
     0.280230582         0.838669121         0.446938455
     0.885459900         0.235972807         0.609953105
     0.871014655         0.300691247         0.501787305
     0.754529119         0.213785619         0.403294861
     0.757525980         0.148625195         0.544380009
     0.781925499         0.146844655         0.198775679
     0.141664580         0.432909429         0.474078149
     0.133463904         0.355007768         0.448764354
     0.247199222         0.485789448         0.298702598
     0.241498768         0.403136402         0.274012923
     0.134467900         0.440606683         0.113556243
     0.134102419         0.360049456         0.080339201
     0.252369940         0.431944966         0.927578688
     0.404523939         0.084482200         0.607971370
     0.486129105         0.105090275         0.611176789
     0.429247975         0.187597454         0.433008134
     0.517770290         0.214024127         0.450004965
     0.408017635         0.094588302         0.208943725
     0.487641871         0.097537510         0.268878847
     0.846110761         0.154321566         0.330002964
     0.483411312         0.215419799         0.083568916
     0.127816319         0.588185132         0.901165247
     0.855744958         0.299205333         0.841065645
     0.234783649         0.716185510         0.354342043
     0.299547464         0.742370188         0.502342403
     0.536922932         0.714863837         0.473359853
     0.752979219         0.507557690         0.577964485
     0.796504974         0.217686996         0.838185608
     0.491250336         0.155583248         0.960690975
     0.189873323         0.431060433         0.804009378
     0.528712213         0.596234024         0.688857973
     0.525820017         0.605470121         0.439018250
     0.604503334         0.658846915         0.567672849
     0.667437613         0.785061359         0.262654364
     0.642227232         0.703253150         0.152066559
     0.675938725         0.780210555         0.011562902
     0.355100214         0.548631549         0.733876109
     0.367029727         0.682644784         0.761576176
     0.411657661         0.575129509         0.318479121
     0.421036452         0.729254603         0.402357608
     0.288184613         0.610077679         0.431357324
     0.388971299         0.763674498         0.985715866
     0.238661721         0.616478980         0.072690882
     0.357255578         0.601577342         0.092750721
     0.209050566         0.559309125         0.660036564
     0.600713253         0.322798461         0.297030360
     0.731023848         0.333742410         0.273793578
     0.621445537         0.376640290         0.711506426
     0.669901609         0.206367731         0.963440597
     0.652019620         0.325432807         0.937321842
     0.611484051         0.174205959         0.375684083
     0.779375136         0.388700396         0.631838679
     0.659238994         0.254211634         0.606525302
     0.809615910         0.357869625         0.045324136
     0.729050636         0.487970263         0.447558135
     0.777261317         0.529901445         0.920199394
     0.524150431         0.686235070         0.598012388
     0.571401894         0.740082741         0.121991478
     0.287734151         0.900664806         0.107970521
     0.287158102         0.747910678         0.365494043
     0.816725373         0.262297571         0.759141862
     0.820167243         0.179856971         0.288973629
     0.169107333         0.406802416         0.459431291
     0.216414854         0.448546678         0.931851268
     0.453609377         0.125864968         0.609386921
     0.500294328         0.179556206         0.092519253
     0.637365818         0.143797398         0.880311310
     0.566233337         0.362730920         0.015938604
     0.529824495         0.392407447         0.943912208
     0.483500630         0.406419575         0.057220746
     0.586925507         0.017222043         0.913678110
     0.618226290         0.083252847         0.990796685
     0.616572976         0.354179621         0.880412161
     0.840796649         0.419959009         0.546564400
     0.617969990         0.133033961         0.683452606
     0.582996845         0.064509749         0.610840321
     0.556941509         0.000876188         0.730116010
     0.965161741         0.500056922         0.575004280
     0.900019884         0.465194583         0.655184507
     0.630705714         0.190773115         0.548365533
     0.563504815         0.348347247         0.215517685
     0.851095259         0.411360592         0.348714501
     0.918288887         0.447035283         0.273199409
     0.976268411         0.492012471         0.380721778
     0.480049372         0.390133709         0.252588511
     0.518574595         0.362135828         0.329422563
     0.793922186         0.364854187         0.215939060
     0.177373976         0.587130010         0.158442304
     0.398471415         0.520868361         0.015516202
     0.431529641         0.485015690         0.087571040
     0.447989017         0.440255821         0.977704406
     0.052120239         0.539473951         0.130331427
     0.117462516         0.572381556         0.050760541
     0.388528973         0.568544984         0.149539530
     0.450930148         0.791767776         0.485811919
     0.167817965         0.569158971         0.356225848
     0.100417159         0.535314560         0.431185573
     0.041540649         0.519156635         0.323343664
     0.529354334         0.917352796         0.454587042
     0.495711982         0.850972831         0.376584470
     0.225390747         0.580589414         0.489395112
     0.382265508         0.513278544         0.818343759
     0.441365510         0.803585589         0.682063878
     0.475742906         0.872059524         0.755223811
     0.520407200         0.929867506         0.647224605
     0.424747854         0.429494083         0.786909163
     0.392836839         0.464485526         0.709980011
     0.396380186         0.746570468         0.816703200
     0.773544908         0.526453853         0.284279495
     0.734015882         0.499433517         0.094823167
     0.559987485         0.734118342         0.759599745
     0.535444975         0.699042201         0.956402004
     0.278937608         0.830873132         0.139750630
     0.303807408         0.821204782         0.335047871
     0.845622897         0.251231641         0.579784930
     0.789271832         0.195085138         0.455687881
     0.210473329         0.429898322         0.283816695
     0.168033645         0.416854292         0.099380463
     0.466457248         0.167938799         0.436471462
     0.462638617         0.129684851         0.247737378
     0.547468424         0.634033084         0.572287977
     0.642718613         0.753299296         0.135209262
