# Supplementary material for: CO2 induced phase transitions in diamine-appended metal–organic frameworks
Source: Chem Sci. 2015 Jun 17;6(9):5177–85. doi: 10.1039/c5sc01828e (PMC5500831; doi:10.1039/c5sc01828e)
Supplement: Supplementary file 1 [file SC-006-C5SC01828E-s001.zip › coordinates/pbe-ni.vasp]

1                                       
1.0
       21.8098621368         0.0000000000         0.0000000000
      -10.5649764802        18.8263176065         0.0000000000
        0.0320089476        -0.0378470521         6.8308514811
   Ni    H    O    N    C
    6   70   18   12   56
Direct
     0.622908294         0.251614034         0.156016037
     0.735568285         0.301753998         0.818248093
     0.686892629         0.365607560         0.489991665
     0.285532773         0.572499752         0.875245690
     0.332397699         0.684186995         0.211178362
     0.398202628         0.636371851         0.543605268
     0.537997484         0.405807376         0.784034014
     0.635473907         0.094482057         0.149476543
     0.562876284         0.967656493         0.020174187
     0.569198072         0.061547171         0.452084094
     0.004157421         0.525595486         0.701918542
     0.890928507         0.471669704         0.815649986
     0.922956288         0.436917871         0.113621406
     0.445596457         0.400361836         0.351849645
     0.515953839         0.349657774         0.491483092
     0.447613597         0.497089624         0.239423588
     0.007642446         0.529630125         0.035633352
     0.564189196         0.961298823         0.355667830
     0.096794352         0.520357251         0.588085592
     0.501303554         0.840184927         0.213508889
     0.373764724         0.456015438         0.547967434
     0.431631714         0.391968012         0.687490702
     0.463473082         0.877356052         0.909700096
     0.789541900         0.580215693         0.309114397
     0.819432974         0.517452002         0.281513095
     0.712066531         0.441329300         0.076011799
     0.688190877         0.508489013         0.088113338
     0.805793226         0.585592508         0.921206713
     0.544231772         0.777987778         0.744751275
     0.611274362         0.753610075         0.733059704
     0.476338446         0.684104443         0.981355369
     0.533479273         0.648181379         0.960131228
     0.567497253         0.786766171         0.130851403
     0.814707279         0.514751673         0.891393006
     0.681169271         0.482623070         0.449783146
     0.339053780         0.938901067         0.113112547
     0.262197196         0.913156986         0.214834511
     0.221925870         0.791432559         0.118046269
     0.305617511         0.819045782         0.013553608
     0.362417877         0.853111148         0.339766860
     0.281194478         0.834641933         0.449371696
     0.884001970         0.239183605         0.617287934
     0.870179534         0.303790838         0.496325672
     0.752646863         0.213280901         0.390868247
     0.756113291         0.148091987         0.539859176
     0.782789707         0.146443456         0.186532274
     0.139825985         0.432195306         0.479563743
     0.132093310         0.353213608         0.451701134
     0.249449223         0.487435013         0.306457102
     0.241949961         0.403017431         0.273741931
     0.134920612         0.443954647         0.113945186
     0.136450008         0.363700390         0.066109680
     0.257712007         0.440606266         0.920703590
     0.403552026         0.083536573         0.612446427
     0.486515969         0.104317084         0.614574432
     0.428377718         0.187721640         0.432907134
     0.518760085         0.217130616         0.455574006
     0.412375778         0.098421715         0.192528740
     0.490833908         0.098807938         0.266655445
     0.847675622         0.154709876         0.323213845
     0.492755741         0.221595362         0.076415889
     0.130640477         0.590210676         0.890091956
     0.850527406         0.304089129         0.841485918
     0.236178949         0.711024344         0.345710695
     0.301541239         0.738780916         0.499020755
     0.527509689         0.710971832         0.460883975
     0.749391556         0.498994172         0.583022892
     0.791049540         0.220787987         0.841269255
     0.501434505         0.160772145         0.952038169
     0.194877893         0.440974712         0.795060515
     0.523115635         0.592849135         0.685373843
     0.519685745         0.601605952         0.428448647
     0.599085331         0.658254147         0.559467077
     0.666815996         0.785826266         0.264530629
     0.640416026         0.702362597         0.150429711
     0.674304843         0.780793905         0.006096397
     0.351390660         0.548434615         0.722202003
     0.365603685         0.677669942         0.762860954
     0.411769688         0.579579353         0.322839946
     0.420641869         0.725329697         0.392704606
     0.292823136         0.612559140         0.431624502
     0.385056794         0.759190083         0.994496465
     0.242438093         0.620962560         0.063402578
     0.353731543         0.603241503         0.092153706
     0.212679788         0.557594359         0.666397333
     0.600566149         0.319886655         0.304848194
     0.726719320         0.333804786         0.267933607
     0.627733529         0.378975034         0.704015672
     0.674688935         0.211477801         0.970215857
     0.653539598         0.322209567         0.934483588
     0.611218989         0.179351225         0.366959184
     0.775881529         0.389411479         0.639276743
     0.664378822         0.260608912         0.601774216
     0.806420326         0.355591655         0.034050252
     0.726506174         0.479313970         0.446873575
     0.778468609         0.531384885         0.909938455
     0.515535533         0.682738245         0.591044784
     0.568546712         0.739999890         0.125116602
     0.287172198         0.901232004         0.106295168
     0.289396971         0.744015872         0.357715338
     0.811772704         0.265572697         0.757116079
     0.821253777         0.180389166         0.279652119
     0.168065280         0.406044900         0.464475304
     0.221220225         0.457494289         0.927900195
     0.453628719         0.125579521         0.613740742
     0.509364784         0.184743762         0.088115901
     0.640614033         0.148148984         0.882749736
     0.567183554         0.361620486         0.013539407
     0.531309545         0.392272860         0.939137042
     0.483781546         0.406763196         0.055597723
     0.588250518         0.019076135         0.916350245
     0.619906545         0.086115323         0.995641232
     0.619629622         0.353480667         0.874832690
     0.838107228         0.419733971         0.549215794
     0.620875418         0.137185067         0.680239856
     0.584629536         0.067452237         0.605716050
     0.567385197         0.007308849         0.718203962
     0.964906096         0.500581980         0.577471018
     0.898580253         0.465285242         0.660188675
     0.633360624         0.195953473         0.541667163
     0.564378083         0.347183585         0.219260052
     0.848734677         0.411170304         0.345248312
     0.917133152         0.446980059         0.267510146
     0.976203978         0.492491692         0.377647519
     0.480356872         0.390651435         0.256634027
     0.519091785         0.361948699         0.335789829
     0.790717542         0.364132375         0.208080858
     0.180408537         0.589485407         0.153621867
     0.396207869         0.521886349         0.013620210
     0.430345267         0.486119062         0.087318696
     0.448122859         0.440989763         0.974185586
     0.052861713         0.539822638         0.125772491
     0.119336575         0.573858082         0.043784525
     0.386515617         0.570883691         0.151674956
     0.449343681         0.788744390         0.480203569
     0.170514405         0.570741415         0.357257962
     0.101923868         0.535799742         0.434546411
     0.042063635         0.519148648         0.324178845
     0.528339505         0.916871488         0.447216660
     0.494352877         0.849228203         0.367559820
     0.228894889         0.581307232         0.493316442
     0.380355090         0.514163196         0.810690939
     0.439462632         0.800816596         0.682282746
     0.473909169         0.870609462         0.756827533
     0.519229949         0.929615140         0.645280600
     0.424394846         0.429683298         0.778507411
     0.391519308         0.464717120         0.699832320
     0.394013166         0.742573977         0.821897089
     0.772057354         0.523227036         0.284705848
     0.733287036         0.498836190         0.087753907
     0.553995728         0.732718587         0.753217816
     0.531314611         0.698008060         0.957235992
     0.278339326         0.829995751         0.133415207
     0.305140525         0.818654180         0.329696506
     0.843528986         0.253741324         0.577723563
     0.788280308         0.195407942         0.448471397
     0.211308926         0.431016237         0.286132693
     0.170010254         0.421188146         0.095409714
     0.467422813         0.169415385         0.437673241
     0.467064708         0.132727817         0.242261708
     0.540957630         0.630987763         0.564868093
     0.641058326         0.753386497         0.134399801
