# Supplementary material for: CO2 induced phase transitions in diamine-appended metal–organic frameworks
Source: Chem Sci. 2015 Jun 17;6(9):5177–85. doi: 10.1039/c5sc01828e (PMC5500831; doi:10.1039/c5sc01828e)
Supplement: Supplementary file 1 [file SC-006-C5SC01828E-s001.zip › coordinates/pbe-pair-co.vasp]

1                                       
   1.00000000000000     
    21.7468714768662821   -0.1056054130259825    0.0638543519243252
   -10.2345935823501257   19.1096960463495691   -0.0377631512908653
     0.0036832504750930    0.0247830121237462    7.0054551598107508
   Co   H    O    N    C 
     6    42    22     4    52
Direct
  0.6435792271452389  0.2514364598191405  0.1714232369256204
  0.7388486249003754  0.3008632572848423  0.8372031787358052
  0.6905960815901913  0.3543137403442740  0.4922973982133505
  0.3035438933677998  0.5909193983172952  0.8437001484655595
  0.3522625411445088  0.6864112974201959  0.1778666176940217
  0.4056483221243906  0.6380468456560379  0.5202755354651045
  0.5510987918076814  0.4094642743196760  0.7855654119894522
  0.6429462414880738  0.0909504301031054  0.1369436338837692
  0.5826001242401977  0.9713961447741858  0.0000303061596786
  0.5667870768844246  0.0593214094426482  0.4621189253338236
  0.0173319569351258  0.5144297796169125  0.6654299503439133
  0.8991988064493738  0.4481342802844915  0.8073448295228463
  0.9345297517811713  0.4222483913231891  0.1181289721499200
  0.4537558730617102  0.3960696453885676  0.3320277263912630
  0.5214889048065501  0.3417780584415206  0.4695830322962607
  0.4613036299747180  0.4983736223712799  0.2285346757482680
  0.0244115132531935  0.5272263100262327  0.0151412860518671
  0.1438934686715564  0.5883417353350202  0.8781321435063354
  0.5699707146366481  0.9658123253652287  0.3500916563878026
  0.1109105570439759  0.5120885808826405  0.5548191238339127
  0.5018511980159476  0.8481723698919533  0.2069292568735565
  0.3963904846147693  0.4712266192625201  0.5440212425336129
  0.4501084295983390  0.4028630667844055  0.6815406900920075
  0.4764712012714169  0.8817510534594974  0.8976269986632428
  0.7966100247154780  0.4683381188880962  0.3771029825131046
  0.5206619670602295  0.7438169086592248  0.6228325876586288
  0.5115586440721591  0.6442122620692202  0.8269604515654896
  0.5635447942933558  0.6348589699450583  0.6477587554167378
  0.5566393771554434  0.6684590703766070  0.3314620991219220
  0.5291684210607100  0.7322918908354157  0.2856741509666555
  0.6114226274264174  0.7578316491247631  0.3979018679530070
  0.6974347109215182  0.4476496434073722  0.1641395641664063
  0.6826014281933961  0.5023511489964333  0.3222307698977032
  0.7190711452007984  0.5094609954460774  0.6481978806872442
  0.7858804824372413  0.4875484410510563  0.7065432542187632
  0.8071228788429738  0.5652701555710465  0.5717749884793591
  0.6294386123336191  0.7000836395852393  0.9310389619230923
  0.6014839277257601  0.7639903922363506  0.9000652911837493
  0.7449294942067500  0.5574879170535613  0.0197433893780676
  0.8123765027005879  0.5374154554183406  0.0766683740948252
  0.7943429870028056  0.7597633306040115  0.4679016168229446
  0.9184615567645481  0.7103963636257503  0.2275112602874991
  0.9179347034391396  0.6294949859514509  0.1740473814403336
  0.8912656053376534  0.6714497045757181  0.9978652904725851
  0.7151676967098008  0.8705335512951485  0.8514173405529798
  0.7487877078396260  0.8748212601182780  0.6164891560089030
  0.7114972175729785  0.6464308228707845  0.4704579243070979
  0.6614408581880874  0.8600052955560064  0.6490720010259178
  0.3687240725227013  0.5587485946151571  0.7231503507047113
  0.3736313908089811  0.6866126875653608  0.7361501259270218
  0.4233385703267313  0.5814978751079024  0.3080065514096871
  0.4199577036455963  0.7341946788486881  0.3863508575042327
  0.3066874366520313  0.6118250926336076  0.4029229534029877
  0.3925593114815666  0.7628202224237378  0.9737221135843116
  0.2586524931770579  0.6195278781316770  0.0532662440196485
  0.3803276999292867  0.6162571870340684  0.0640237625273423
  0.2294543150522604  0.5585842690296914  0.6394214526913985
  0.6103733852159346  0.3159019661478984  0.2916756271338591
  0.7389682435827098  0.3219224306549620  0.2776731860660937
  0.6352447562715270  0.3729993021384069  0.7066267229196661
  0.6727526939595275  0.2064546109414429  0.9626194414032859
  0.6682002356255458  0.3280564684362164  0.9503127134184345
  0.6123186825195960  0.1776739555501036  0.3773386001556094
  0.7857158657036662  0.3689289379940709  0.6276494382663170
  0.6639869024083498  0.2550992105681398  0.6133112776314156
  0.8153403794920129  0.3408450487938809  0.0401814815806886
  0.7707110035659468  0.7874976589912519  0.5258418203509699
  0.7242393359958222  0.6216855857748346  0.3616656347880189
  0.8298175439800067  0.7206002438410164  0.3772714125026285
  0.6916910971440938  0.6785415535663842  0.6329467606883091
  0.5196404315956934  0.6989842799574509  0.5719813619543811
  0.7512364368310053  0.4673758541300189  0.4222754849173772
  0.6779351648471403  0.7733365317384457  0.7085911087695763
  0.8191803135808594  0.6222137439396027  0.2250546326633425
  0.6395671495470120  0.1430102995912750  0.8791595188032145
  0.5798547735830284  0.3614880856465985  0.0091302851060875
  0.5420590256564854  0.3936689352289088  0.9352956078080795
  0.4970857097525169  0.4080040471825098  0.0469813270164624
  0.5911167365653773  0.0161972352336826  0.9110544480609388
  0.6253235253624140  0.0829116063174541  0.9888943926393770
  0.6296559068666524  0.3531690493950765  0.8791906415200691
  0.8488302847303093  0.3999318810926015  0.5445326210030241
  0.6192105129487567  0.1329881124016043  0.6833297022170766
  0.5836945675724784  0.0645065711338090  0.6102517382563080
  0.5683937109636070  0.0049783535167633  0.7195257872870521
  0.9737884858310072  0.4797597872253397  0.5750552295268161
  0.9078522937839791  0.4434936391319018  0.6555346696660936
  0.6324759431799925  0.1917534570450681  0.5505281632268352
  0.5736767302847970  0.3435159752117629  0.2073035274266186
  0.8599857037881269  0.3940169747612106  0.3445966296966722
  0.9282309361522395  0.4304771413480512  0.2689566874768480
  0.9860446291533354  0.4743726891949306  0.3790280855486053
  0.4899737694376191  0.3877152576748670  0.2410334434783905
  0.5270960556649604  0.3567723766572383  0.3190934202064947
  0.8020269106917893  0.3496729531031179  0.2126704833314708
  0.1952308500027038  0.5856134697544546  0.1369332181767935
  0.4143899113076229  0.5281262171784655  0.0046453876813567
  0.4462118037563997  0.4899600002698873  0.0786326059737540
  0.4607514764157358  0.4451289532843170  0.9669013872569687
  0.0688902079563343  0.5360168365082342  0.1044422498832200
  0.1355574913050153  0.5707276778938162  0.0265898669609973
  0.4049671163177399  0.5771914186228375  0.1348373183614756
  0.4524340260291267  0.7971686413497661  0.4695183126651297
  0.1848833440082889  0.5651502109343161  0.3331968606409014
  0.1163950798229407  0.5289758392095745  0.4062406158976515
  0.0572807609306369  0.5132532054320048  0.2964458772060283
  0.5346307134602379  0.9220714860203185  0.4402632215798640
  0.4972502550235428  0.8564012333493906  0.3590240869921240
  0.2434021291944710  0.5791459906003846  0.4659964773754652
  0.3969475412680526  0.5223932392256508  0.8066570391552642
  0.4469612665367652  0.8078839338105892  0.6699199051229717
  0.4845711184984930  0.8758115506263803  0.7464380670674482
  0.5293151080023014  0.9338577368975924  0.6366286217105287
  0.4414076597089959  0.4388328591500138  0.7726266077353864
  0.4108283063591931  0.4763097984639657  0.6945355483444140
  0.4017207313446153  0.7496388695755160  0.8014735119747842
  0.5511894165447402  0.6729913721488685  0.7168979686916129
  0.5570744913100585  0.7159818852424469  0.3866567342986959
  0.7232431615368786  0.4915753567961871  0.2639441530116021
  0.7672449210548549  0.5106080092606345  0.5965763822016644
  0.6156214676778522  0.7283305283723917  0.8227852755327298
  0.7753050194804360  0.5527847239166075  0.1400409984258871
  0.7135639789544761  0.7438057714794535  0.6221555581907707
  0.8907211780845051  0.6605566128294998  0.1517688078810594
  0.7923838240885854  0.6582962832204184  0.3238783611634177
  0.7021385730970900  0.8487476689546962  0.7063786928080885
 
  0.00000000E+00  0.00000000E+00  0.00000000E+00
  0.00000000E+00  0.00000000E+00  0.00000000E+00
  0.00000000E+00  0.00000000E+00  0.00000000E+00
  0.00000000E+00  0.00000000E+00  0.00000000E+00
  0.00000000E+00  0.00000000E+00  0.00000000E+00
  0.00000000E+00  0.00000000E+00  0.00000000E+00
  0.00000000E+00  0.00000000E+00  0.00000000E+00
  0.00000000E+00  0.00000000E+00  0.00000000E+00
  0.00000000E+00  0.00000000E+00  0.00000000E+00
  0.00000000E+00  0.00000000E+00  0.00000000E+00
  0.00000000E+00  0.00000000E+00  0.00000000E+00
  0.00000000E+00  0.00000000E+00  0.00000000E+00
  0.00000000E+00  0.00000000E+00  0.00000000E+00
  0.00000000E+00  0.00000000E+00  0.00000000E+00
  0.00000000E+00  0.00000000E+00  0.00000000E+00
  0.00000000E+00  0.00000000E+00  0.00000000E+00
  0.00000000E+00  0.00000000E+00  0.00000000E+00
  0.00000000E+00  0.00000000E+00  0.00000000E+00
  0.00000000E+00  0.00000000E+00  0.00000000E+00
  0.00000000E+00  0.00000000E+00  0.00000000E+00
  0.00000000E+00  0.00000000E+00  0.00000000E+00
  0.00000000E+00  0.00000000E+00  0.00000000E+00
  0.00000000E+00  0.00000000E+00  0.00000000E+00
  0.00000000E+00  0.00000000E+00  0.00000000E+00
  0.00000000E+00  0.00000000E+00  0.00000000E+00
  0.00000000E+00  0.00000000E+00  0.00000000E+00
  0.00000000E+00  0.00000000E+00  0.00000000E+00
  0.00000000E+00  0.00000000E+00  0.00000000E+00
  0.00000000E+00  0.00000000E+00  0.00000000E+00
  0.00000000E+00  0.00000000E+00  0.00000000E+00
  0.00000000E+00  0.00000000E+00  0.00000000E+00
  0.00000000E+00  0.00000000E+00  0.00000000E+00
  0.00000000E+00  0.00000000E+00  0.00000000E+00
  0.00000000E+00  0.00000000E+00  0.00000000E+00
  0.00000000E+00  0.00000000E+00  0.00000000E+00
  0.00000000E+00  0.00000000E+00  0.00000000E+00
  0.00000000E+00  0.00000000E+00  0.00000000E+00
  0.00000000E+00  0.00000000E+00  0.00000000E+00
  0.00000000E+00  0.00000000E+00  0.00000000E+00
  0.00000000E+00  0.00000000E+00  0.00000000E+00
  0.00000000E+00  0.00000000E+00  0.00000000E+00
  0.00000000E+00  0.00000000E+00  0.00000000E+00
  0.00000000E+00  0.00000000E+00  0.00000000E+00
  0.00000000E+00  0.00000000E+00  0.00000000E+00
  0.00000000E+00  0.00000000E+00  0.00000000E+00
  0.00000000E+00  0.00000000E+00  0.00000000E+00
  0.00000000E+00  0.00000000E+00  0.00000000E+00
  0.00000000E+00  0.00000000E+00  0.00000000E+00
  0.00000000E+00  0.00000000E+00  0.00000000E+00
  0.00000000E+00  0.00000000E+00  0.00000000E+00
  0.00000000E+00  0.00000000E+00  0.00000000E+00
  0.00000000E+00  0.00000000E+00  0.00000000E+00
  0.00000000E+00  0.00000000E+00  0.00000000E+00
  0.00000000E+00  0.00000000E+00  0.00000000E+00
  0.00000000E+00  0.00000000E+00  0.00000000E+00
  0.00000000E+00  0.00000000E+00  0.00000000E+00
  0.00000000E+00  0.00000000E+00  0.00000000E+00
  0.00000000E+00  0.00000000E+00  0.00000000E+00
  0.00000000E+00  0.00000000E+00  0.00000000E+00
  0.00000000E+00  0.00000000E+00  0.00000000E+00
  0.00000000E+00  0.00000000E+00  0.00000000E+00
  0.00000000E+00  0.00000000E+00  0.00000000E+00
  0.00000000E+00  0.00000000E+00  0.00000000E+00
  0.00000000E+00  0.00000000E+00  0.00000000E+00
  0.00000000E+00  0.00000000E+00  0.00000000E+00
  0.00000000E+00  0.00000000E+00  0.00000000E+00
  0.00000000E+00  0.00000000E+00  0.00000000E+00
  0.00000000E+00  0.00000000E+00  0.00000000E+00
  0.00000000E+00  0.00000000E+00  0.00000000E+00
  0.00000000E+00  0.00000000E+00  0.00000000E+00
  0.00000000E+00  0.00000000E+00  0.00000000E+00
  0.00000000E+00  0.00000000E+00  0.00000000E+00
  0.00000000E+00  0.00000000E+00  0.00000000E+00
  0.00000000E+00  0.00000000E+00  0.00000000E+00
  0.00000000E+00  0.00000000E+00  0.00000000E+00
  0.00000000E+00  0.00000000E+00  0.00000000E+00
  0.00000000E+00  0.00000000E+00  0.00000000E+00
  0.00000000E+00  0.00000000E+00  0.00000000E+00
  0.00000000E+00  0.00000000E+00  0.00000000E+00
  0.00000000E+00  0.00000000E+00  0.00000000E+00
  0.00000000E+00  0.00000000E+00  0.00000000E+00
  0.00000000E+00  0.00000000E+00  0.00000000E+00
  0.00000000E+00  0.00000000E+00  0.00000000E+00
  0.00000000E+00  0.00000000E+00  0.00000000E+00
  0.00000000E+00  0.00000000E+00  0.00000000E+00
  0.00000000E+00  0.00000000E+00  0.00000000E+00
  0.00000000E+00  0.00000000E+00  0.00000000E+00
  0.00000000E+00  0.00000000E+00  0.00000000E+00
  0.00000000E+00  0.00000000E+00  0.00000000E+00
  0.00000000E+00  0.00000000E+00  0.00000000E+00
  0.00000000E+00  0.00000000E+00  0.00000000E+00
  0.00000000E+00  0.00000000E+00  0.00000000E+00
  0.00000000E+00  0.00000000E+00  0.00000000E+00
  0.00000000E+00  0.00000000E+00  0.00000000E+00
  0.00000000E+00  0.00000000E+00  0.00000000E+00
  0.00000000E+00  0.00000000E+00  0.00000000E+00
  0.00000000E+00  0.00000000E+00  0.00000000E+00
  0.00000000E+00  0.00000000E+00  0.00000000E+00
  0.00000000E+00  0.00000000E+00  0.00000000E+00
  0.00000000E+00  0.00000000E+00  0.00000000E+00
  0.00000000E+00  0.00000000E+00  0.00000000E+00
  0.00000000E+00  0.00000000E+00  0.00000000E+00
  0.00000000E+00  0.00000000E+00  0.00000000E+00
  0.00000000E+00  0.00000000E+00  0.00000000E+00
  0.00000000E+00  0.00000000E+00  0.00000000E+00
  0.00000000E+00  0.00000000E+00  0.00000000E+00
  0.00000000E+00  0.00000000E+00  0.00000000E+00
  0.00000000E+00  0.00000000E+00  0.00000000E+00
  0.00000000E+00  0.00000000E+00  0.00000000E+00
  0.00000000E+00  0.00000000E+00  0.00000000E+00
  0.00000000E+00  0.00000000E+00  0.00000000E+00
  0.00000000E+00  0.00000000E+00  0.00000000E+00
  0.00000000E+00  0.00000000E+00  0.00000000E+00
  0.00000000E+00  0.00000000E+00  0.00000000E+00
  0.00000000E+00  0.00000000E+00  0.00000000E+00
  0.00000000E+00  0.00000000E+00  0.00000000E+00
  0.00000000E+00  0.00000000E+00  0.00000000E+00
  0.00000000E+00  0.00000000E+00  0.00000000E+00
  0.00000000E+00  0.00000000E+00  0.00000000E+00
  0.00000000E+00  0.00000000E+00  0.00000000E+00
  0.00000000E+00  0.00000000E+00  0.00000000E+00
  0.00000000E+00  0.00000000E+00  0.00000000E+00
  0.00000000E+00  0.00000000E+00  0.00000000E+00
  0.00000000E+00  0.00000000E+00  0.00000000E+00
  0.00000000E+00  0.00000000E+00  0.00000000E+00
  0.00000000E+00  0.00000000E+00  0.00000000E+00
