# Supplementary material for: CO2 induced phase transitions in diamine-appended metal–organic frameworks
Source: Chem Sci. 2015 Jun 17;6(9):5177–85. doi: 10.1039/c5sc01828e (PMC5500831; doi:10.1039/c5sc01828e)
Supplement: Supplementary file 1 [file SC-006-C5SC01828E-s001.zip › coordinates/pbe-pair-fe.vasp]

1                                       
   1.00000000000000     
    21.8497706695480041   -0.0288573460683428    0.0448638149726689
   -10.2149140024214180   19.2363095795471040   -0.0129206563851830
    -0.0023321981550028    0.0308229562204736    7.0473112127198689
   Fe   H    O    N    C 
     6    42    22     4    52
Direct
  0.6422843881805740  0.2501127347750899  0.1760331847815620
  0.7374984895911847  0.2965143529344153  0.8378005025352232
  0.6919551417927428  0.3547238130287632  0.4996057903440537
  0.3020469370935726  0.5896563695544201  0.8401822826467116
  0.3480892150447967  0.6852076919490018  0.1782179390328627
  0.4060619743495090  0.6396148919164448  0.5142078202991461
  0.5525159027968464  0.4107690303596787  0.7889706967457580
  0.6446148430185160  0.0871929390877839  0.1353257467356994
  0.5831496150143458  0.9688561333493834  0.0000850020490206
  0.5652877019797163  0.0572061698536756  0.4682744152748800
  0.0161212014096853  0.5148394269645815  0.6605215526670513
  0.8995301957088797  0.4494447544985716  0.8040981823755593
  0.9329785572018890  0.4217357763026393  0.1193347509470351
  0.4552395306081117  0.3983126719582933  0.3302254912459804
  0.5202181785226705  0.3416196415286941  0.4676496564643394
  0.4623519559143788  0.4999789849584242  0.2262656147127387
  0.0218350132503035  0.5273706634179705  0.0155187542145761
  0.1400775817903556  0.5898312282751377  0.8799701705187140
  0.5707117169291169  0.9645135227842740  0.3555032267542245
  0.1088209737213060  0.5103629271635465  0.5491695176051710
  0.5033452262050258  0.8484629006490683  0.2111197623613155
  0.3961597985909714  0.4702181454635808  0.5470986236088433
  0.4524410260598619  0.4047872276181648  0.6844422420520145
  0.4761160656757170  0.8803652069612914  0.8971940803237928
  0.7978575987055077  0.4700852499019721  0.3762995125552411
  0.5227776164850497  0.7450160510227387  0.6237030599306022
  0.5148138692567102  0.6462959892441534  0.8282796913027866
  0.5659688164439080  0.6366475229638259  0.6492860141019242
  0.5574921937247241  0.6688673073675616  0.3348065168684923
  0.5309336561341454  0.7331585367398106  0.2888413793953721
  0.6126960530856088  0.7573409422393900  0.3987025009460481
  0.6991634173372387  0.4501115684332290  0.1638384397368612
  0.6843547611608717  0.5043083932364124  0.3214038513748712
  0.7199870228403078  0.5107348616922947  0.6445734197940157
  0.7867524492236803  0.4892091844787368  0.7038196327064011
  0.8072070434591349  0.5663935782868156  0.5699968955815984
  0.6322918177920951  0.7012051639576969  0.9282997266997083
  0.6042764883747839  0.7648969873362037  0.8995088683176576
  0.7455269248175103  0.5593576709085296  0.0212005797031220
  0.8128840438132541  0.5393015991008054  0.0761905791100908
  0.7942247571495626  0.7596098508515473  0.4648638846975328
  0.9173433946407615  0.7106024910651307  0.2274514746949310
  0.9174816062415260  0.6307797775392922  0.1701324184021883
  0.8900625661522407  0.6731870513249335  0.9983464197306153
  0.7163931378280961  0.8705866204031053  0.8459278051551756
  0.7485135616951093  0.8739688947890017  0.6112839735563436
  0.7126897329046050  0.6475604186261659  0.4706185745782667
  0.6619397892477448  0.8595506199875621  0.6466029483287873
  0.3671316856864671  0.5567165111096958  0.7206570166362761
  0.3742603456417083  0.6873523364361099  0.7338974543053588
  0.4216984398265638  0.5807800205761585  0.3050527236679546
  0.4201424810746315  0.7355178041026290  0.3852813767042923
  0.3026439466368351  0.6147315425110813  0.4042019941148971
  0.3953161478842989  0.7624620186169349  0.9727409020646023
  0.2545075432273561  0.6200012085370232  0.0512606683528768
  0.3750615496060580  0.6117237758511241  0.0637557087398172
  0.2259106335983916  0.5601689726234671  0.6369393622472014
  0.6084968377527477  0.3148499309069751  0.2951860153833430
  0.7395544622233570  0.3223807445252664  0.2815062918528443
  0.6342277347322017  0.3713242498190040  0.7107186597412238
  0.6735463773024819  0.2022904840166380  0.9650423030551737
  0.6630931303545603  0.3223646767114969  0.9511187827989667
  0.6138824330986671  0.1743306247055217  0.3802947638792762
  0.7869233439704582  0.3686760978609506  0.6299659721791109
  0.6663491424546859  0.2511148299487309  0.6130853403624195
  0.8148802623930729  0.3436179313885297  0.0424750332365533
  0.7706005370693663  0.7873143789939084  0.5219950863863587
  0.7251378396991497  0.6227490928013950  0.3621732763543829
  0.8296047036873123  0.7207197598873336  0.3764241522343682
  0.6932473434551523  0.6795339906247889  0.6317118371135327
  0.5219172331027181  0.7004150967745661  0.5740335139515143
  0.7527758522560122  0.4693240559072592  0.4206154132596355
  0.6792392101954439  0.7737140836943150  0.7064062395081265
  0.8193136214230020  0.6231750084986637  0.2248107962027507
  0.6403348016400129  0.1396801426397418  0.8809126666565732
  0.5798382795024610  0.3616831071799198  0.0119612693143262
  0.5433251043586039  0.3951050049998465  0.9379627996583084
  0.4989815115789216  0.4102573624930476  0.0478474872018427
  0.5913963916771073  0.0134744228768120  0.9120151739827981
  0.6261808097419668  0.0795709308280422  0.9890269839967614
  0.6275562688259406  0.3510513232121213  0.8824671510417830
  0.8490594263610586  0.4002104293827803  0.5447815438345757
  0.6193272600736239  0.1299469387493229  0.6866047849273696
  0.5829057538547665  0.0620525875828939  0.6147582606480561
  0.5678666500924199  0.0027681765106511  0.7224930733525133
  0.9728630941312294  0.4799073643835945  0.5719749739379696
  0.9077564877797655  0.4440903036153604  0.6533679331744586
  0.6336199143009303  0.1881210901977016  0.5527078815093610
  0.5732617666500315  0.3434898267358789  0.2092474632438413
  0.8596160123429485  0.3943119110423661  0.3459321173645356
  0.9271017275259661  0.4301856641336689  0.2693914473331493
  0.9846774988899283  0.4738280708762475  0.3772034920805222
  0.4911658143887566  0.3895697717169460  0.2405099617928839
  0.5269729955752244  0.3575008810416272  0.3186982933631478
  0.8021049957008077  0.3509121660233356  0.2149390375686369
  0.1918620052204523  0.5861543474636852  0.1354398708052658
  0.4144115087293069  0.5283458555619748  0.0029464875073106
  0.4474355706205408  0.4914220570300371  0.0770829223716467
  0.4628282351857346  0.4472400656913324  0.9672451844097291
  0.0661447541699231  0.5359758258004226  0.1038798081879676
  0.1321950842284047  0.5713623518819376  0.0267132746574538
  0.4029520378257692  0.5754843191641452  0.1326151292674922
  0.4530293154058672  0.7974175121440903  0.4704961317231348
  0.1818039550727629  0.5651196072580725  0.3302541063353490
  0.1139161610625810  0.5279249051755279  0.4021588845254820
  0.0550405942481297  0.5123791128396324  0.2939414472375126
  0.5351125094407976  0.9211194495390465  0.4440641296678350
  0.4981402311721543  0.8562940147479657  0.3621863937165694
  0.2396437839377589  0.5804153446859583  0.4644708790825158
  0.3966295114201383  0.5221003881192512  0.8059624004135213
  0.4475133338246193  0.8075768405899395  0.6697842686688590
  0.4845355848277699  0.8747662449220219  0.7468812381123217
  0.5291111542751432  0.9325188584451702  0.6391663260374216
  0.4431906767920252  0.4403374048249371  0.7743030990565946
  0.4114193917589585  0.4764423430337257  0.6961277527111293
  0.4031102073971476  0.7498215484223014  0.8004857476388325
  0.5537360179928844  0.6746706604570009  0.7180053659061391
  0.5585544584598486  0.7165083531345992  0.3891948653931318
  0.7247829387686781  0.4935425383872724  0.2632443146580893
  0.7680865354444567  0.5120425208808917  0.5938760341863115
  0.6179980355940339  0.7293655588422444  0.8216623500251733
  0.7759983844886412  0.5544449015667584  0.1401067237316441
  0.7145157355143198  0.7442381219621919  0.6197428026926460
  0.8899937602203674  0.6615538293495148  0.1507216604813771
  0.7925889298833325  0.6589214592230360  0.3236380006137120
  0.7027731872273286  0.8484821645563497  0.7024953099525358
 
  0.00000000E+00  0.00000000E+00  0.00000000E+00
  0.00000000E+00  0.00000000E+00  0.00000000E+00
  0.00000000E+00  0.00000000E+00  0.00000000E+00
  0.00000000E+00  0.00000000E+00  0.00000000E+00
  0.00000000E+00  0.00000000E+00  0.00000000E+00
  0.00000000E+00  0.00000000E+00  0.00000000E+00
  0.00000000E+00  0.00000000E+00  0.00000000E+00
  0.00000000E+00  0.00000000E+00  0.00000000E+00
  0.00000000E+00  0.00000000E+00  0.00000000E+00
  0.00000000E+00  0.00000000E+00  0.00000000E+00
  0.00000000E+00  0.00000000E+00  0.00000000E+00
  0.00000000E+00  0.00000000E+00  0.00000000E+00
  0.00000000E+00  0.00000000E+00  0.00000000E+00
  0.00000000E+00  0.00000000E+00  0.00000000E+00
  0.00000000E+00  0.00000000E+00  0.00000000E+00
  0.00000000E+00  0.00000000E+00  0.00000000E+00
  0.00000000E+00  0.00000000E+00  0.00000000E+00
  0.00000000E+00  0.00000000E+00  0.00000000E+00
  0.00000000E+00  0.00000000E+00  0.00000000E+00
  0.00000000E+00  0.00000000E+00  0.00000000E+00
  0.00000000E+00  0.00000000E+00  0.00000000E+00
  0.00000000E+00  0.00000000E+00  0.00000000E+00
  0.00000000E+00  0.00000000E+00  0.00000000E+00
  0.00000000E+00  0.00000000E+00  0.00000000E+00
  0.00000000E+00  0.00000000E+00  0.00000000E+00
  0.00000000E+00  0.00000000E+00  0.00000000E+00
  0.00000000E+00  0.00000000E+00  0.00000000E+00
  0.00000000E+00  0.00000000E+00  0.00000000E+00
  0.00000000E+00  0.00000000E+00  0.00000000E+00
  0.00000000E+00  0.00000000E+00  0.00000000E+00
  0.00000000E+00  0.00000000E+00  0.00000000E+00
  0.00000000E+00  0.00000000E+00  0.00000000E+00
  0.00000000E+00  0.00000000E+00  0.00000000E+00
  0.00000000E+00  0.00000000E+00  0.00000000E+00
  0.00000000E+00  0.00000000E+00  0.00000000E+00
  0.00000000E+00  0.00000000E+00  0.00000000E+00
  0.00000000E+00  0.00000000E+00  0.00000000E+00
  0.00000000E+00  0.00000000E+00  0.00000000E+00
  0.00000000E+00  0.00000000E+00  0.00000000E+00
  0.00000000E+00  0.00000000E+00  0.00000000E+00
  0.00000000E+00  0.00000000E+00  0.00000000E+00
  0.00000000E+00  0.00000000E+00  0.00000000E+00
  0.00000000E+00  0.00000000E+00  0.00000000E+00
  0.00000000E+00  0.00000000E+00  0.00000000E+00
  0.00000000E+00  0.00000000E+00  0.00000000E+00
  0.00000000E+00  0.00000000E+00  0.00000000E+00
  0.00000000E+00  0.00000000E+00  0.00000000E+00
  0.00000000E+00  0.00000000E+00  0.00000000E+00
  0.00000000E+00  0.00000000E+00  0.00000000E+00
  0.00000000E+00  0.00000000E+00  0.00000000E+00
  0.00000000E+00  0.00000000E+00  0.00000000E+00
  0.00000000E+00  0.00000000E+00  0.00000000E+00
  0.00000000E+00  0.00000000E+00  0.00000000E+00
  0.00000000E+00  0.00000000E+00  0.00000000E+00
  0.00000000E+00  0.00000000E+00  0.00000000E+00
  0.00000000E+00  0.00000000E+00  0.00000000E+00
  0.00000000E+00  0.00000000E+00  0.00000000E+00
  0.00000000E+00  0.00000000E+00  0.00000000E+00
  0.00000000E+00  0.00000000E+00  0.00000000E+00
  0.00000000E+00  0.00000000E+00  0.00000000E+00
  0.00000000E+00  0.00000000E+00  0.00000000E+00
  0.00000000E+00  0.00000000E+00  0.00000000E+00
  0.00000000E+00  0.00000000E+00  0.00000000E+00
  0.00000000E+00  0.00000000E+00  0.00000000E+00
  0.00000000E+00  0.00000000E+00  0.00000000E+00
  0.00000000E+00  0.00000000E+00  0.00000000E+00
  0.00000000E+00  0.00000000E+00  0.00000000E+00
  0.00000000E+00  0.00000000E+00  0.00000000E+00
  0.00000000E+00  0.00000000E+00  0.00000000E+00
  0.00000000E+00  0.00000000E+00  0.00000000E+00
  0.00000000E+00  0.00000000E+00  0.00000000E+00
  0.00000000E+00  0.00000000E+00  0.00000000E+00
  0.00000000E+00  0.00000000E+00  0.00000000E+00
  0.00000000E+00  0.00000000E+00  0.00000000E+00
  0.00000000E+00  0.00000000E+00  0.00000000E+00
  0.00000000E+00  0.00000000E+00  0.00000000E+00
  0.00000000E+00  0.00000000E+00  0.00000000E+00
  0.00000000E+00  0.00000000E+00  0.00000000E+00
  0.00000000E+00  0.00000000E+00  0.00000000E+00
  0.00000000E+00  0.00000000E+00  0.00000000E+00
  0.00000000E+00  0.00000000E+00  0.00000000E+00
  0.00000000E+00  0.00000000E+00  0.00000000E+00
  0.00000000E+00  0.00000000E+00  0.00000000E+00
  0.00000000E+00  0.00000000E+00  0.00000000E+00
  0.00000000E+00  0.00000000E+00  0.00000000E+00
  0.00000000E+00  0.00000000E+00  0.00000000E+00
  0.00000000E+00  0.00000000E+00  0.00000000E+00
  0.00000000E+00  0.00000000E+00  0.00000000E+00
  0.00000000E+00  0.00000000E+00  0.00000000E+00
  0.00000000E+00  0.00000000E+00  0.00000000E+00
  0.00000000E+00  0.00000000E+00  0.00000000E+00
  0.00000000E+00  0.00000000E+00  0.00000000E+00
  0.00000000E+00  0.00000000E+00  0.00000000E+00
  0.00000000E+00  0.00000000E+00  0.00000000E+00
  0.00000000E+00  0.00000000E+00  0.00000000E+00
  0.00000000E+00  0.00000000E+00  0.00000000E+00
  0.00000000E+00  0.00000000E+00  0.00000000E+00
  0.00000000E+00  0.00000000E+00  0.00000000E+00
  0.00000000E+00  0.00000000E+00  0.00000000E+00
  0.00000000E+00  0.00000000E+00  0.00000000E+00
  0.00000000E+00  0.00000000E+00  0.00000000E+00
  0.00000000E+00  0.00000000E+00  0.00000000E+00
  0.00000000E+00  0.00000000E+00  0.00000000E+00
  0.00000000E+00  0.00000000E+00  0.00000000E+00
  0.00000000E+00  0.00000000E+00  0.00000000E+00
  0.00000000E+00  0.00000000E+00  0.00000000E+00
  0.00000000E+00  0.00000000E+00  0.00000000E+00
  0.00000000E+00  0.00000000E+00  0.00000000E+00
  0.00000000E+00  0.00000000E+00  0.00000000E+00
  0.00000000E+00  0.00000000E+00  0.00000000E+00
  0.00000000E+00  0.00000000E+00  0.00000000E+00
  0.00000000E+00  0.00000000E+00  0.00000000E+00
  0.00000000E+00  0.00000000E+00  0.00000000E+00
  0.00000000E+00  0.00000000E+00  0.00000000E+00
  0.00000000E+00  0.00000000E+00  0.00000000E+00
  0.00000000E+00  0.00000000E+00  0.00000000E+00
  0.00000000E+00  0.00000000E+00  0.00000000E+00
  0.00000000E+00  0.00000000E+00  0.00000000E+00
  0.00000000E+00  0.00000000E+00  0.00000000E+00
  0.00000000E+00  0.00000000E+00  0.00000000E+00
  0.00000000E+00  0.00000000E+00  0.00000000E+00
  0.00000000E+00  0.00000000E+00  0.00000000E+00
  0.00000000E+00  0.00000000E+00  0.00000000E+00
  0.00000000E+00  0.00000000E+00  0.00000000E+00
  0.00000000E+00  0.00000000E+00  0.00000000E+00
  0.00000000E+00  0.00000000E+00  0.00000000E+00
