# Supplementary material for: CO2 induced phase transitions in diamine-appended metal–organic frameworks
Source: Chem Sci. 2015 Jun 17;6(9):5177–85. doi: 10.1039/c5sc01828e (PMC5500831; doi:10.1039/c5sc01828e)
Supplement: Supplementary file 1 [file SC-006-C5SC01828E-s001.zip › coordinates/pbe-pair-mg.vasp]

1                                       
   1.00000000000000     
    21.6326120182982251   -0.0282625542210754   -0.0197312164914727
   -10.1131777233967775   19.0592647177617422    0.0415301301963088
    -0.0230909231151009    0.0394078446123103    7.0435461016211880
   Mg   H    O    N    C 
     6    42    22     4    52
Direct
  0.6447527731848197  0.2497843915316835  0.1743047494426619
  0.7363191775321809  0.2976904523828168  0.8372897185905259
  0.6901867864368754  0.3526569814526965  0.4956570023110416
  0.3020447921222171  0.5925130112991681  0.8426123994127011
  0.3492104649137389  0.6843106952543749  0.1785212366389786
  0.4039575034839018  0.6377030342720360  0.5186244815441938
  0.5537265175279771  0.4110035123349931  0.7907372352428368
  0.6459093590306679  0.0870921131410185  0.1366413726388487
  0.5835819279534959  0.9678981977668002  0.0002868034336672
  0.5654281873524241  0.0584100841255193  0.4692299881959343
  0.0168013991778011  0.5154149514398014  0.6588842666851704
  0.8993925458242344  0.4505643788916913  0.8032968665644802
  0.9312768203848734  0.4203228227919169  0.1197651745569743
  0.4562852356924481  0.3988663136323893  0.3314546114123615
  0.5216430664913148  0.3415810819779352  0.4700468014996630
  0.4624139211534839  0.5010738943043549  0.2256649136491546
  0.0206623155497212  0.5274154965462969  0.0153945700345872
  0.1398224492134617  0.5910688527342671  0.8792756636767507
  0.5716437252678830  0.9650604178670363  0.3571788177708015
  0.1099852108021295  0.5102977219945970  0.5483653675157640
  0.5043262275184262  0.8482613666744427  0.2115977105007687
  0.3964829759654478  0.4718790466733367  0.5450571610909378
  0.4532455673972038  0.4060237438009935  0.6839146344463245
  0.4749129756204411  0.8789280188813038  0.8965403777491190
  0.7977674450227425  0.4700853286373103  0.3763248150804159
  0.5227301586059454  0.7447276609201765  0.6240686493091374
  0.5149372440321827  0.6448163509676306  0.8307759817066511
  0.5667297019804707  0.6357244994188704  0.6521408993994839
  0.5569797406175354  0.6674930080919310  0.3364832889901521
  0.5294234800851854  0.7318990784213639  0.2892800931211994
  0.6122719174986102  0.7569283623164793  0.3992728154290930
  0.6977405217119284  0.4497680074475099  0.1618273455250403
  0.6832761792489421  0.5047114114893958  0.3183582263859321
  0.7187838227085734  0.5102414660660273  0.6435690441657229
  0.7855699152354916  0.4874974999771027  0.7040390188533436
  0.8071325348899663  0.5659552879999765  0.5713740425700422
  0.6336711852379935  0.7016987777550625  0.9308157947886713
  0.6044345816559158  0.7653349829176221  0.8994860775813862
  0.7456604574442238  0.5598851904050690  0.0184411281078951
  0.8131858524673987  0.5389619490831166  0.0765775944329334
  0.7948775756673783  0.7598455730135143  0.4624630920723973
  0.9186445744952181  0.7118267389302062  0.2262248538166816
  0.9185747153069244  0.6312129716941826  0.1677527355180501
  0.8903255963084007  0.6744398888147174  0.9967653832319101
  0.7173286613928553  0.8720205049106156  0.8442325131450445
  0.7490628866803846  0.8751772104227058  0.6091035994269589
  0.7124913438536211  0.6473419668931655  0.4721161531583178
  0.6615085453853169  0.8602604872477073  0.6451190784125203
  0.3647112922549596  0.5576544786289475  0.7199786359521170
  0.3715184087857395  0.6848907972386655  0.7319044866224615
  0.4222718829265233  0.5842470683120524  0.3029321670638581
  0.4186224195935679  0.7336174289063635  0.3836308269822624
  0.3053563972515008  0.6136664855240710  0.4012375095469523
  0.3912401356424837  0.7597951366544251  0.9698419654894366
  0.2561205112749860  0.6225658720195071  0.0503386031088766
  0.3732979613666458  0.6132085622495254  0.0623824581879049
  0.2287341108824492  0.5603619568026090  0.6359929282618282
  0.6093663014732016  0.3122571810609216  0.2964028057410246
  0.7368319676608195  0.3193706514317753  0.2831786609614042
  0.6375808809988186  0.3717667007541579  0.7133345757575853
  0.6754077858311121  0.2039338717702321  0.9668695067351152
  0.6646233065535370  0.3207208630065566  0.9533213777927827
  0.6130863685198733  0.1767424876306336  0.3822421519142054
  0.7848730360534333  0.3676631094122484  0.6311788113113082
  0.6658491739833821  0.2536694429835293  0.6155292826960874
  0.8118890252373987  0.3397090193142063  0.0446282976487780
  0.7707863293716954  0.7877161176873884  0.5192048556859064
  0.7249675404144895  0.6227413087267948  0.3624581682936707
  0.8304524815213696  0.7215126478753930  0.3767976597419533
  0.6937853422699547  0.6791342543065468  0.6328034821852313
  0.5209809639302136  0.6991998729078048  0.5754822721806505
  0.7517902159101624  0.4684489264748990  0.4198435839507155
  0.6797469320257861  0.7741602102699048  0.7066569391388313
  0.8197585601725166  0.6235548957628367  0.2239131478341037
  0.6418185274565573  0.1409026863648464  0.8826864889293589
  0.5805640291615219  0.3604235263545945  0.0133480305147486
  0.5442072462865752  0.3948723980305289  0.9394620226893835
  0.4997776156872078  0.4105931988565743  0.0487672707127302
  0.5921215544445744  0.0132778957916742  0.9127215649410374
  0.6274228154200614  0.0798784193305480  0.9900278613859257
  0.6293305175530648  0.3505114519258825  0.8843235247565460
  0.8473129931990329  0.3997483557659152  0.5458036139641465
  0.6200516892983146  0.1313193091024232  0.6880724419855255
  0.5833402234398974  0.0629423472845687  0.6157094738640652
  0.5682978068385154  0.0028964368933799  0.7231345058144072
  0.9727342585441434  0.4802588167644828  0.5710015939916673
  0.9070855306729655  0.4445478647654539  0.6527339736962077
  0.6331733007027651  0.1900758437670476  0.5543560059283621
  0.5740372148386612  0.3417388091187448  0.2112522661548653
  0.8578577408366712  0.3931673499564567  0.3468557291056271
  0.9257755778042167  0.4293040567685580  0.2696161254991054
  0.9841601899769401  0.4736737262034367  0.3765706977077627
  0.4921794951446046  0.3897512068393780  0.2416533058604458
  0.5280848527163755  0.3569082152168690  0.3203401639450902
  0.7998261127217745  0.3481852544823880  0.2167026726851375
  0.1930886576363591  0.5879029903300577  0.1344101531135991
  0.4132287700068673  0.5291554587544027  0.0021142583741209
  0.4471888818744674  0.4923293961018942  0.0764724821400478
  0.4632312127363676  0.4481074531173164  0.9671970801819967
  0.0658002302122114  0.5364713546169853  0.1033310017997735
  0.1324001440222418  0.5725488743831022  0.0262920864544469
  0.4023917089006801  0.5772464258484860  0.1312303283441594
  0.4523620060483822  0.7958301040700206  0.4691183682523601
  0.1832645371078883  0.5660109104015163  0.3293820092706667
  0.1149038487829586  0.5283407515350476  0.4014885020403014
  0.0551319337264573  0.5126378489615320  0.2934680842240098
  0.5356742829334920  0.9209286893102799  0.4449444241750413
  0.4985101985733706  0.8555608952586695  0.3625327487899384
  0.2418810769434288  0.5802554835590428  0.4632550780932334
  0.3950745817409285  0.5229909596911142  0.8043888146036338
  0.4463611602758633  0.8060558789029386  0.6684966617941726
  0.4838309158724385  0.8736081220920582  0.7464628446106545
  0.5292220448402958  0.9320803248978393  0.6395441607228634
  0.4435901229022292  0.4415386752080437  0.7738246682709118
  0.4111154576680107  0.4777511737508249  0.6949169255269041
  0.4003889700072421  0.7478835093718814  0.7982759320208785
  0.5538090293762110  0.6736897365767973  0.7200982548514077
  0.5577227922378469  0.7154276789298635  0.3902017666950854
  0.7238458138496640  0.4933685765034781  0.2615321493937230
  0.7672036624234906  0.5112117272926398  0.5938754162391930
  0.6184896369467765  0.7294373607274380  0.8232042262507875
  0.7759531461373825  0.5545076547327241  0.1385604595308934
  0.7149940881470158  0.7444394504404244  0.6192355423511131
  0.8908665429118798  0.6624658785866160  0.1491073065646376
  0.7928893882463655  0.6592575688414897  0.3236129849845355
  0.7031685116490323  0.8495265304991264  0.7010872002403872
 
  0.00000000E+00  0.00000000E+00  0.00000000E+00
  0.00000000E+00  0.00000000E+00  0.00000000E+00
  0.00000000E+00  0.00000000E+00  0.00000000E+00
  0.00000000E+00  0.00000000E+00  0.00000000E+00
  0.00000000E+00  0.00000000E+00  0.00000000E+00
  0.00000000E+00  0.00000000E+00  0.00000000E+00
  0.00000000E+00  0.00000000E+00  0.00000000E+00
  0.00000000E+00  0.00000000E+00  0.00000000E+00
  0.00000000E+00  0.00000000E+00  0.00000000E+00
  0.00000000E+00  0.00000000E+00  0.00000000E+00
  0.00000000E+00  0.00000000E+00  0.00000000E+00
  0.00000000E+00  0.00000000E+00  0.00000000E+00
  0.00000000E+00  0.00000000E+00  0.00000000E+00
  0.00000000E+00  0.00000000E+00  0.00000000E+00
  0.00000000E+00  0.00000000E+00  0.00000000E+00
  0.00000000E+00  0.00000000E+00  0.00000000E+00
  0.00000000E+00  0.00000000E+00  0.00000000E+00
  0.00000000E+00  0.00000000E+00  0.00000000E+00
  0.00000000E+00  0.00000000E+00  0.00000000E+00
  0.00000000E+00  0.00000000E+00  0.00000000E+00
  0.00000000E+00  0.00000000E+00  0.00000000E+00
  0.00000000E+00  0.00000000E+00  0.00000000E+00
  0.00000000E+00  0.00000000E+00  0.00000000E+00
  0.00000000E+00  0.00000000E+00  0.00000000E+00
  0.00000000E+00  0.00000000E+00  0.00000000E+00
  0.00000000E+00  0.00000000E+00  0.00000000E+00
  0.00000000E+00  0.00000000E+00  0.00000000E+00
  0.00000000E+00  0.00000000E+00  0.00000000E+00
  0.00000000E+00  0.00000000E+00  0.00000000E+00
  0.00000000E+00  0.00000000E+00  0.00000000E+00
  0.00000000E+00  0.00000000E+00  0.00000000E+00
  0.00000000E+00  0.00000000E+00  0.00000000E+00
  0.00000000E+00  0.00000000E+00  0.00000000E+00
  0.00000000E+00  0.00000000E+00  0.00000000E+00
  0.00000000E+00  0.00000000E+00  0.00000000E+00
  0.00000000E+00  0.00000000E+00  0.00000000E+00
  0.00000000E+00  0.00000000E+00  0.00000000E+00
  0.00000000E+00  0.00000000E+00  0.00000000E+00
  0.00000000E+00  0.00000000E+00  0.00000000E+00
  0.00000000E+00  0.00000000E+00  0.00000000E+00
  0.00000000E+00  0.00000000E+00  0.00000000E+00
  0.00000000E+00  0.00000000E+00  0.00000000E+00
  0.00000000E+00  0.00000000E+00  0.00000000E+00
  0.00000000E+00  0.00000000E+00  0.00000000E+00
  0.00000000E+00  0.00000000E+00  0.00000000E+00
  0.00000000E+00  0.00000000E+00  0.00000000E+00
  0.00000000E+00  0.00000000E+00  0.00000000E+00
  0.00000000E+00  0.00000000E+00  0.00000000E+00
  0.00000000E+00  0.00000000E+00  0.00000000E+00
  0.00000000E+00  0.00000000E+00  0.00000000E+00
  0.00000000E+00  0.00000000E+00  0.00000000E+00
  0.00000000E+00  0.00000000E+00  0.00000000E+00
  0.00000000E+00  0.00000000E+00  0.00000000E+00
  0.00000000E+00  0.00000000E+00  0.00000000E+00
  0.00000000E+00  0.00000000E+00  0.00000000E+00
  0.00000000E+00  0.00000000E+00  0.00000000E+00
  0.00000000E+00  0.00000000E+00  0.00000000E+00
  0.00000000E+00  0.00000000E+00  0.00000000E+00
  0.00000000E+00  0.00000000E+00  0.00000000E+00
  0.00000000E+00  0.00000000E+00  0.00000000E+00
  0.00000000E+00  0.00000000E+00  0.00000000E+00
  0.00000000E+00  0.00000000E+00  0.00000000E+00
  0.00000000E+00  0.00000000E+00  0.00000000E+00
  0.00000000E+00  0.00000000E+00  0.00000000E+00
  0.00000000E+00  0.00000000E+00  0.00000000E+00
  0.00000000E+00  0.00000000E+00  0.00000000E+00
  0.00000000E+00  0.00000000E+00  0.00000000E+00
  0.00000000E+00  0.00000000E+00  0.00000000E+00
  0.00000000E+00  0.00000000E+00  0.00000000E+00
  0.00000000E+00  0.00000000E+00  0.00000000E+00
  0.00000000E+00  0.00000000E+00  0.00000000E+00
  0.00000000E+00  0.00000000E+00  0.00000000E+00
  0.00000000E+00  0.00000000E+00  0.00000000E+00
  0.00000000E+00  0.00000000E+00  0.00000000E+00
  0.00000000E+00  0.00000000E+00  0.00000000E+00
  0.00000000E+00  0.00000000E+00  0.00000000E+00
  0.00000000E+00  0.00000000E+00  0.00000000E+00
  0.00000000E+00  0.00000000E+00  0.00000000E+00
  0.00000000E+00  0.00000000E+00  0.00000000E+00
  0.00000000E+00  0.00000000E+00  0.00000000E+00
  0.00000000E+00  0.00000000E+00  0.00000000E+00
  0.00000000E+00  0.00000000E+00  0.00000000E+00
  0.00000000E+00  0.00000000E+00  0.00000000E+00
  0.00000000E+00  0.00000000E+00  0.00000000E+00
  0.00000000E+00  0.00000000E+00  0.00000000E+00
  0.00000000E+00  0.00000000E+00  0.00000000E+00
  0.00000000E+00  0.00000000E+00  0.00000000E+00
  0.00000000E+00  0.00000000E+00  0.00000000E+00
  0.00000000E+00  0.00000000E+00  0.00000000E+00
  0.00000000E+00  0.00000000E+00  0.00000000E+00
  0.00000000E+00  0.00000000E+00  0.00000000E+00
  0.00000000E+00  0.00000000E+00  0.00000000E+00
  0.00000000E+00  0.00000000E+00  0.00000000E+00
  0.00000000E+00  0.00000000E+00  0.00000000E+00
  0.00000000E+00  0.00000000E+00  0.00000000E+00
  0.00000000E+00  0.00000000E+00  0.00000000E+00
  0.00000000E+00  0.00000000E+00  0.00000000E+00
  0.00000000E+00  0.00000000E+00  0.00000000E+00
  0.00000000E+00  0.00000000E+00  0.00000000E+00
  0.00000000E+00  0.00000000E+00  0.00000000E+00
  0.00000000E+00  0.00000000E+00  0.00000000E+00
  0.00000000E+00  0.00000000E+00  0.00000000E+00
  0.00000000E+00  0.00000000E+00  0.00000000E+00
  0.00000000E+00  0.00000000E+00  0.00000000E+00
  0.00000000E+00  0.00000000E+00  0.00000000E+00
  0.00000000E+00  0.00000000E+00  0.00000000E+00
  0.00000000E+00  0.00000000E+00  0.00000000E+00
  0.00000000E+00  0.00000000E+00  0.00000000E+00
  0.00000000E+00  0.00000000E+00  0.00000000E+00
  0.00000000E+00  0.00000000E+00  0.00000000E+00
  0.00000000E+00  0.00000000E+00  0.00000000E+00
  0.00000000E+00  0.00000000E+00  0.00000000E+00
  0.00000000E+00  0.00000000E+00  0.00000000E+00
  0.00000000E+00  0.00000000E+00  0.00000000E+00
  0.00000000E+00  0.00000000E+00  0.00000000E+00
  0.00000000E+00  0.00000000E+00  0.00000000E+00
  0.00000000E+00  0.00000000E+00  0.00000000E+00
  0.00000000E+00  0.00000000E+00  0.00000000E+00
  0.00000000E+00  0.00000000E+00  0.00000000E+00
  0.00000000E+00  0.00000000E+00  0.00000000E+00
  0.00000000E+00  0.00000000E+00  0.00000000E+00
  0.00000000E+00  0.00000000E+00  0.00000000E+00
  0.00000000E+00  0.00000000E+00  0.00000000E+00
  0.00000000E+00  0.00000000E+00  0.00000000E+00
  0.00000000E+00  0.00000000E+00  0.00000000E+00
  0.00000000E+00  0.00000000E+00  0.00000000E+00
