# Supplementary material for: CO2 induced phase transitions in diamine-appended metal–organic frameworks
Source: Chem Sci. 2015 Jun 17;6(9):5177–85. doi: 10.1039/c5sc01828e (PMC5500831; doi:10.1039/c5sc01828e)
Supplement: Supplementary file 1 [file SC-006-C5SC01828E-s001.zip › coordinates/pbe-pair-mn.vasp]

1                                       
   1.00000000000000     
    21.8438986889223479    0.0125290636134504   -0.0182610733168770
   -10.1757529396808017   19.2611526134703084    0.0385676920212181
    -0.0225808583651858    0.0386190058428362    7.2396646133088520
   Mn   H    O    N    C 
     6    42    22     4    52
Direct
  0.6427666141686075  0.2460533774968885  0.1728226332919491
  0.7399878895131698  0.2981858958682058  0.8366759557614000
  0.6891010732666666  0.3553835351775834  0.4970241719605210
  0.2981359324217913  0.5902908274224453  0.8435186749983522
  0.3497984717602173  0.6877566122361883  0.1791756612689999
  0.4065943862478932  0.6364324860760521  0.5171194848392054
  0.5519468359984926  0.4100746000764356  0.7961936900589884
  0.6433760163552003  0.0854929316129604  0.1239605162996336
  0.5815591345377529  0.9675559790232200  0.9924635055708022
  0.5655362246524607  0.0571203406943321  0.4728031050492605
  0.0159305021580580  0.5144875350406480  0.6527246138465866
  0.8997642420117383  0.4487442832133348  0.7921195477487888
  0.9323628787442645  0.4219856833642115  0.1255543540974452
  0.4555243962053158  0.3981475219128494  0.3227697887593970
  0.5206642031547630  0.3412568475092490  0.4569630639998884
  0.4617289699042813  0.4992384788636309  0.2189674440165486
  0.0204547643763338  0.5257314911127580  0.0231139979991103
  0.1383092619943219  0.5886017996037429  0.8916946546459570
  0.5700981070686565  0.9641199633705692  0.3633361816206246
  0.1089078060883579  0.5108165012490903  0.5445503482302477
  0.5024435221449398  0.8484897288785088  0.2228977139686029
  0.3956226640554106  0.4703938555234350  0.5574702717323090
  0.4521122387224873  0.4047975347530400  0.6915119501123935
  0.4762906732648479  0.8797220644564465  0.8906805186674562
  0.7994402109252206  0.4728180493468621  0.3788779397452782
  0.5252489936271553  0.7464655939873404  0.6194551063914963
  0.5160398163980702  0.6473134825781587  0.8204061577176517
  0.5675359928164772  0.6370750077833944  0.6490059603164908
  0.5597489359047731  0.6701410742018897  0.3391663267992102
  0.5331407602157665  0.7345677411744821  0.2944115566882156
  0.6150346565586280  0.7584549014896538  0.4004227061250727
  0.7000508030656718  0.4511268211327805  0.1708414741832325
  0.6846215395992165  0.5055545539648753  0.3210917292531351
  0.7212702937076870  0.5132271366157974  0.6388628863872254
  0.7883878498686131  0.4919287611446052  0.6967994164077809
  0.8082493685807047  0.5691124482228184  0.5673894469764954
  0.6334588476877703  0.7006777379406034  0.9217436910017479
  0.6056727612361498  0.7646601035428432  0.8930949250833252
  0.7446574922036827  0.5601597656617653  0.0282216673693368
  0.8124062925363512  0.5403604607187554  0.0818148258863850
  0.7938766723980443  0.7591849847769033  0.4654003637362515
  0.9165479458956394  0.7112132730994418  0.2276674243756063
  0.9166791612905164  0.6312844911413903  0.1741758878536011
  0.8890122393002655  0.6733633523885654  0.0052677976402121
  0.7169276286095112  0.8698258704565557  0.8424458707629747
  0.7493285127884725  0.8738104421579402  0.6145674013688848
  0.7127466070177416  0.6475452291035751  0.4692871812793519
  0.6626243657175706  0.8590053850628103  0.6475042179357068
  0.3661609535756868  0.5564742252624907  0.7263042354085829
  0.3702175275869309  0.6879244971521723  0.7319870000899980
  0.4227274279086456  0.5801130545165072  0.2961932501687989
  0.4189825868874264  0.7359143901325489  0.3922801167614191
  0.3021887885839587  0.6101826757872673  0.4026041101702605
  0.3958230264244837  0.7633965276173772  0.9647994572035257
  0.2528920990699919  0.6205654352590380  0.0590713823290757
  0.3779176365318725  0.6143342068940466  0.0625369611189210
  0.2247712136591397  0.5600812770679064  0.6299952500144347
  0.6083510005378768  0.3138147113955242  0.2896837815422959
  0.7401069470639510  0.3182416225372047  0.2831776023114948
  0.6340573735699389  0.3726316657014579  0.7198602093981735
  0.6735625169803297  0.2006401822898110  0.9577740827899989
  0.6661450394330082  0.3255402004840569  0.9528888076202751
  0.6133288018891269  0.1729483900411314  0.3876318055140956
  0.7874269914533120  0.3676373847706186  0.6224645870049518
  0.6622567276009764  0.2504701532614793  0.6144130866650018
  0.8156503724984981  0.3441832607394055  0.0499094223692154
  0.7706196137423685  0.7868618045484739  0.5231014024975571
  0.7249814343114855  0.6231657831090004  0.3627361929678645
  0.8291463159872604  0.7208579383180145  0.3763712587724434
  0.6935046443069627  0.6790800543452364  0.6282577282900157
  0.5247371684175457  0.7019382298193793  0.5723426738752926
  0.7543895060066260  0.4722870219228490  0.4207927121730927
  0.6805622038067398  0.7734230943772482  0.7062155420479357
  0.8186826659314171  0.6240677581839914  0.2258379687095177
  0.6400637616061300  0.1384130347081090  0.8754700940692579
  0.5801741249968375  0.3616615188396136  0.0138431048807318
  0.5429448081042753  0.3945390342314778  0.9413290548924143
  0.4984487745658761  0.4095697929388133  0.0473428501707190
  0.5904478884770494  0.0122981057074037  0.9060106442353467
  0.6253893628098190  0.0781745041600235  0.9808749572550491
  0.6287548594065030  0.3526196741429701  0.8870818034604704
  0.8491544924893897  0.3996481653358114  0.5396645447197386
  0.6189176113303878  0.1292436969988656  0.6864265969415955
  0.5828526173824160  0.0615768502711757  0.6159112385507511
  0.5675661743184622  0.0020828288522148  0.7207641423333337
  0.9727345380443626  0.4796927297668611  0.5663187206216372
  0.9078044611416903  0.4436775593385537  0.6452223713079682
  0.6320252986869618  0.1874636607341507  0.5558298630213567
  0.5733277822662911  0.3428879633732150  0.2056587517362500
  0.8595546675051761  0.3938256452943660  0.3462970214913418
  0.9267574385449682  0.4302404541599302  0.2717851790861322
  0.9843321015418178  0.4738134894200877  0.3767284353673402
  0.4911223792272319  0.3891621860699462  0.2352582298710573
  0.5271011476539110  0.3569797591749372  0.3116434620821852
  0.8023695673282794  0.3494760702369567  0.2187422049597325
  0.1906686888240005  0.5861609866691703  0.1412824749945572
  0.4142709062296750  0.5283690521397479  0.0010887928161227
  0.4468640569542353  0.4908295181493204  0.0736134176910414
  0.4621711513211818  0.4465507908050901  0.9674410672079291
  0.0649510159236150  0.5350714053713665  0.1099238243901710
  0.1307814864675980  0.5706380073006353  0.0351466365929624
  0.4042570181150676  0.5762377286345834  0.1282442562218328
  0.4523551867161694  0.7974137526713653  0.4752621293477914
  0.1812348973532196  0.5649227447364239  0.3306650822882672
  0.1135798654095842  0.5280754546152016  0.4010283799479854
  0.0544262781510230  0.5122347356443109  0.2956570383527666
  0.5346995044022340  0.9208260435915446  0.4496426882814193
  0.4975558358924045  0.8561659088610380  0.3701155820911660
  0.2392252058081757  0.5789369814724351  0.4614586216998907
  0.3959666138958281  0.5219351209495074  0.8094549688193742
  0.4469330652300977  0.8074667080582993  0.6690374508394243
  0.4844858404836015  0.8743653998135542  0.7442135277881486
  0.5289315279793977  0.9320778105613075  0.6395140661182899
  0.4426983374451118  0.4400666039253647  0.7792334881394672
  0.4107879962442026  0.4763256856786817  0.7029067685970026
  0.4016410534242555  0.7501576929406216  0.7963777665576260
  0.5555247806892186  0.6754058092611118  0.7144608628032731
  0.5609613716954611  0.7177601618745801  0.3921423131126109
  0.7253707388719415  0.4950989111910102  0.2658765938271395
  0.7694053068942213  0.5147722957356190  0.5896051885646166
  0.6194336788632023  0.7292092901655038  0.8175628873682169
  0.7755668906798853  0.5554981240564539  0.1439492723944410
  0.7150171695771449  0.7438180428873677  0.6188018456691098
  0.8891642635876393  0.6621151581081528  0.1539804912978665
  0.7921994525762701  0.6594105522569605  0.3241350643947559
  0.7036243588544988  0.8480334565566446  0.7025503067428363
 
  0.00000000E+00  0.00000000E+00  0.00000000E+00
  0.00000000E+00  0.00000000E+00  0.00000000E+00
  0.00000000E+00  0.00000000E+00  0.00000000E+00
  0.00000000E+00  0.00000000E+00  0.00000000E+00
  0.00000000E+00  0.00000000E+00  0.00000000E+00
  0.00000000E+00  0.00000000E+00  0.00000000E+00
  0.00000000E+00  0.00000000E+00  0.00000000E+00
  0.00000000E+00  0.00000000E+00  0.00000000E+00
  0.00000000E+00  0.00000000E+00  0.00000000E+00
  0.00000000E+00  0.00000000E+00  0.00000000E+00
  0.00000000E+00  0.00000000E+00  0.00000000E+00
  0.00000000E+00  0.00000000E+00  0.00000000E+00
  0.00000000E+00  0.00000000E+00  0.00000000E+00
  0.00000000E+00  0.00000000E+00  0.00000000E+00
  0.00000000E+00  0.00000000E+00  0.00000000E+00
  0.00000000E+00  0.00000000E+00  0.00000000E+00
  0.00000000E+00  0.00000000E+00  0.00000000E+00
  0.00000000E+00  0.00000000E+00  0.00000000E+00
  0.00000000E+00  0.00000000E+00  0.00000000E+00
  0.00000000E+00  0.00000000E+00  0.00000000E+00
  0.00000000E+00  0.00000000E+00  0.00000000E+00
  0.00000000E+00  0.00000000E+00  0.00000000E+00
  0.00000000E+00  0.00000000E+00  0.00000000E+00
  0.00000000E+00  0.00000000E+00  0.00000000E+00
  0.00000000E+00  0.00000000E+00  0.00000000E+00
  0.00000000E+00  0.00000000E+00  0.00000000E+00
  0.00000000E+00  0.00000000E+00  0.00000000E+00
  0.00000000E+00  0.00000000E+00  0.00000000E+00
  0.00000000E+00  0.00000000E+00  0.00000000E+00
  0.00000000E+00  0.00000000E+00  0.00000000E+00
  0.00000000E+00  0.00000000E+00  0.00000000E+00
  0.00000000E+00  0.00000000E+00  0.00000000E+00
  0.00000000E+00  0.00000000E+00  0.00000000E+00
  0.00000000E+00  0.00000000E+00  0.00000000E+00
  0.00000000E+00  0.00000000E+00  0.00000000E+00
  0.00000000E+00  0.00000000E+00  0.00000000E+00
  0.00000000E+00  0.00000000E+00  0.00000000E+00
  0.00000000E+00  0.00000000E+00  0.00000000E+00
  0.00000000E+00  0.00000000E+00  0.00000000E+00
  0.00000000E+00  0.00000000E+00  0.00000000E+00
  0.00000000E+00  0.00000000E+00  0.00000000E+00
  0.00000000E+00  0.00000000E+00  0.00000000E+00
  0.00000000E+00  0.00000000E+00  0.00000000E+00
  0.00000000E+00  0.00000000E+00  0.00000000E+00
  0.00000000E+00  0.00000000E+00  0.00000000E+00
  0.00000000E+00  0.00000000E+00  0.00000000E+00
  0.00000000E+00  0.00000000E+00  0.00000000E+00
  0.00000000E+00  0.00000000E+00  0.00000000E+00
  0.00000000E+00  0.00000000E+00  0.00000000E+00
  0.00000000E+00  0.00000000E+00  0.00000000E+00
  0.00000000E+00  0.00000000E+00  0.00000000E+00
  0.00000000E+00  0.00000000E+00  0.00000000E+00
  0.00000000E+00  0.00000000E+00  0.00000000E+00
  0.00000000E+00  0.00000000E+00  0.00000000E+00
  0.00000000E+00  0.00000000E+00  0.00000000E+00
  0.00000000E+00  0.00000000E+00  0.00000000E+00
  0.00000000E+00  0.00000000E+00  0.00000000E+00
  0.00000000E+00  0.00000000E+00  0.00000000E+00
  0.00000000E+00  0.00000000E+00  0.00000000E+00
  0.00000000E+00  0.00000000E+00  0.00000000E+00
  0.00000000E+00  0.00000000E+00  0.00000000E+00
  0.00000000E+00  0.00000000E+00  0.00000000E+00
  0.00000000E+00  0.00000000E+00  0.00000000E+00
  0.00000000E+00  0.00000000E+00  0.00000000E+00
  0.00000000E+00  0.00000000E+00  0.00000000E+00
  0.00000000E+00  0.00000000E+00  0.00000000E+00
  0.00000000E+00  0.00000000E+00  0.00000000E+00
  0.00000000E+00  0.00000000E+00  0.00000000E+00
  0.00000000E+00  0.00000000E+00  0.00000000E+00
  0.00000000E+00  0.00000000E+00  0.00000000E+00
  0.00000000E+00  0.00000000E+00  0.00000000E+00
  0.00000000E+00  0.00000000E+00  0.00000000E+00
  0.00000000E+00  0.00000000E+00  0.00000000E+00
  0.00000000E+00  0.00000000E+00  0.00000000E+00
  0.00000000E+00  0.00000000E+00  0.00000000E+00
  0.00000000E+00  0.00000000E+00  0.00000000E+00
  0.00000000E+00  0.00000000E+00  0.00000000E+00
  0.00000000E+00  0.00000000E+00  0.00000000E+00
  0.00000000E+00  0.00000000E+00  0.00000000E+00
  0.00000000E+00  0.00000000E+00  0.00000000E+00
  0.00000000E+00  0.00000000E+00  0.00000000E+00
  0.00000000E+00  0.00000000E+00  0.00000000E+00
  0.00000000E+00  0.00000000E+00  0.00000000E+00
  0.00000000E+00  0.00000000E+00  0.00000000E+00
  0.00000000E+00  0.00000000E+00  0.00000000E+00
  0.00000000E+00  0.00000000E+00  0.00000000E+00
  0.00000000E+00  0.00000000E+00  0.00000000E+00
  0.00000000E+00  0.00000000E+00  0.00000000E+00
  0.00000000E+00  0.00000000E+00  0.00000000E+00
  0.00000000E+00  0.00000000E+00  0.00000000E+00
  0.00000000E+00  0.00000000E+00  0.00000000E+00
  0.00000000E+00  0.00000000E+00  0.00000000E+00
  0.00000000E+00  0.00000000E+00  0.00000000E+00
  0.00000000E+00  0.00000000E+00  0.00000000E+00
  0.00000000E+00  0.00000000E+00  0.00000000E+00
  0.00000000E+00  0.00000000E+00  0.00000000E+00
  0.00000000E+00  0.00000000E+00  0.00000000E+00
  0.00000000E+00  0.00000000E+00  0.00000000E+00
  0.00000000E+00  0.00000000E+00  0.00000000E+00
  0.00000000E+00  0.00000000E+00  0.00000000E+00
  0.00000000E+00  0.00000000E+00  0.00000000E+00
  0.00000000E+00  0.00000000E+00  0.00000000E+00
  0.00000000E+00  0.00000000E+00  0.00000000E+00
  0.00000000E+00  0.00000000E+00  0.00000000E+00
  0.00000000E+00  0.00000000E+00  0.00000000E+00
  0.00000000E+00  0.00000000E+00  0.00000000E+00
  0.00000000E+00  0.00000000E+00  0.00000000E+00
  0.00000000E+00  0.00000000E+00  0.00000000E+00
  0.00000000E+00  0.00000000E+00  0.00000000E+00
  0.00000000E+00  0.00000000E+00  0.00000000E+00
  0.00000000E+00  0.00000000E+00  0.00000000E+00
  0.00000000E+00  0.00000000E+00  0.00000000E+00
  0.00000000E+00  0.00000000E+00  0.00000000E+00
  0.00000000E+00  0.00000000E+00  0.00000000E+00
  0.00000000E+00  0.00000000E+00  0.00000000E+00
  0.00000000E+00  0.00000000E+00  0.00000000E+00
  0.00000000E+00  0.00000000E+00  0.00000000E+00
  0.00000000E+00  0.00000000E+00  0.00000000E+00
  0.00000000E+00  0.00000000E+00  0.00000000E+00
  0.00000000E+00  0.00000000E+00  0.00000000E+00
  0.00000000E+00  0.00000000E+00  0.00000000E+00
  0.00000000E+00  0.00000000E+00  0.00000000E+00
  0.00000000E+00  0.00000000E+00  0.00000000E+00
  0.00000000E+00  0.00000000E+00  0.00000000E+00
  0.00000000E+00  0.00000000E+00  0.00000000E+00
  0.00000000E+00  0.00000000E+00  0.00000000E+00
