# Supplementary material for: CO2 induced phase transitions in diamine-appended metal–organic frameworks
Source: Chem Sci. 2015 Jun 17;6(9):5177–85. doi: 10.1039/c5sc01828e (PMC5500831; doi:10.1039/c5sc01828e)
Supplement: Supplementary file 1 [file SC-006-C5SC01828E-s001.zip › coordinates/pbe-pair-ni.vasp]

1                                       
   1.00000000000000     
    21.6001052409161467   -0.0743826493524983   -0.0257880807673380
   -10.1386822085027664   19.0101980252284442    0.0533682457337433
    -0.0253160308021736    0.0428678509719879    6.9587697251933900
   Ni   H    O    N    C 
     6    42    22     4    52
Direct
  0.6433728150356527  0.2526310480687105  0.1745798494911710
  0.7342950642424980  0.2954872722393338  0.8361389606117978
  0.6942855569042934  0.3556329913064459  0.4959446675981339
  0.3047248165398581  0.5910184261435999  0.8414676302676112
  0.3471312112440667  0.6820570963239664  0.1793033648531324
  0.4069822024168016  0.6417307572589240  0.5177997901662673
  0.5539896171213248  0.4109381931874844  0.7873859102664964
  0.6461983255630701  0.0877882384483051  0.1423205223254572
  0.5829519162452430  0.9681905717944800  0.0037458216683028
  0.5660846503142314  0.0596426031251985  0.4655838125671234
  0.0178328725534987  0.5153792249683437  0.6625744648007843
  0.8994054767078138  0.4503159718491672  0.8081064870926146
  0.9319062636124162  0.4205193866226494  0.1162170358056776
  0.4558095264758137  0.3990459104320682  0.3338053984578463
  0.5200425805745735  0.3397481634062660  0.4742226231663930
  0.4624808701795203  0.5013844184635931  0.2278637182247276
  0.0210561455282637  0.5269368572267178  0.0118940182752584
  0.1406495826075410  0.5915380332995184  0.8732997415783511
  0.5713680106576240  0.9661270554650863  0.3533634335366748
  0.1113434661074312  0.5112037081674766  0.5518483885994157
  0.5040451921254826  0.8482935233839082  0.2068566161307148
  0.3946248470760090  0.4701109642817163  0.5400937470585743
  0.4532964016871112  0.4053296976500482  0.6809970554563227
  0.4750565806972798  0.8794192353438605  0.9003146163549618
  0.7968620587337513  0.4679638265892895  0.3773548479532878
  0.5207628127875080  0.7440543290412348  0.6238282882382505
  0.5128350112254871  0.6437358281567241  0.8314999814598781
  0.5644035398736496  0.6346112923275495  0.6499066835695841
  0.5561544505433798  0.6674584816158721  0.3339040181885520
  0.5292970566554944  0.7324807039814480  0.2846090790628286
  0.6115709877817972  0.7569789659628313  0.4011684573970737
  0.6967775371267335  0.4480253229407583  0.1612005573153443
  0.6821810077828139  0.5026389147440059  0.3207418728670217
  0.7184712198076909  0.5093214386906791  0.6459883801675829
  0.7860476458899752  0.4875492117643054  0.7085370558613528
  0.8068260341604203  0.5650438623814755  0.5683270378824666
  0.6318777009092876  0.7005820857923009  0.9323651069762152
  0.6029082143551078  0.7645497539590130  0.9014574012457286
  0.7449184699956501  0.5587367500346065  0.0175180044859892
  0.8126854023181920  0.5378778149835046  0.0755373235284318
  0.7952863503359838  0.7602998675747316  0.4637089606937243
  0.9190942841337513  0.7116956885011909  0.2271151082430518
  0.9192934608471116  0.6310842134854059  0.1692415989505383
  0.8910742256350255  0.6740422292093389  0.9950594773641932
  0.7170747510291324  0.8722321874904120  0.8475954382663342
  0.7492580660389964  0.8757028078855309  0.6101529818357284
  0.7122103370906211  0.6473632190549299  0.4718481792048201
  0.6616084464374824  0.8610473287777899  0.6452988943347044
  0.3640808683732749  0.5559507690254453  0.7106464644106280
  0.3739922922954176  0.6841617076384838  0.7340704475825763
  0.4235006916811665  0.5845642813795430  0.3045000242796371
  0.4204980162558621  0.7334018832568000  0.3815063539025618
  0.3072372197024482  0.6138420083566387  0.4020650529608180
  0.3915078103786341  0.7591822059034091  0.9751288198528475
  0.2568799611582327  0.6237353419360944  0.0434155771685269
  0.3725794730187042  0.6126176511930849  0.0621490479527295
  0.2297651954639505  0.5621824638423502  0.6401022376512631
  0.6077195168059409  0.3115384073972788  0.3046700288644953
  0.7362626874504395  0.3218541847500493  0.2811738906123579
  0.6381304485217645  0.3732087315189427  0.7108725395776433
  0.6764736996668319  0.2046049936942697  0.9732077961137323
  0.6645294671730423  0.3204155016811839  0.9525487194855465
  0.6153282987690146  0.1779359211605327  0.3776029654758025
  0.7848169314698774  0.3698960606806858  0.6340713477998899
  0.6661566022796848  0.2555345346778240  0.6145891553474820
  0.8114308444106326  0.3396241141060300  0.0397792035921663
  0.7711518024917005  0.7881806956438410  0.5206083598002398
  0.7245833268016298  0.6226455705233761  0.3610450355100848
  0.8308555329799671  0.7216423099374172  0.3768484195480118
  0.6933709409420850  0.6790473462188149  0.6347494926730356
  0.5189983752703435  0.6985714526230843  0.5738300769740735
  0.7508945015778321  0.4664013365102324  0.4218602866299396
  0.6789602188407526  0.7741137863576794  0.7071496225975058
  0.8198288020930758  0.6229222135240801  0.2245863338187554
  0.6420076737982532  0.1419283471093695  0.8856934052756161
  0.5806262415151323  0.3603453277157617  0.0139359078286735
  0.5444580835280152  0.3949563112566241  0.9382606758715122
  0.5000356318156128  0.4108033872799007  0.0487635679291752
  0.5916894053875884  0.0138870341206338  0.9156540389445362
  0.6273626400146490  0.0805679882597291  0.9942004646993995
  0.6294997237861284  0.3506970135552684  0.8823008625477968
  0.8474670051729952  0.4001316656271868  0.5470601064345142
  0.6205618418438792  0.1326507898521426  0.6883781798148603
  0.5836005754759448  0.0641007602806216  0.6144739284156033
  0.5679637614197417  0.0037525269623575  0.7234665616035330
  0.9734827515389815  0.4799655252356717  0.5738837799887828
  0.9074923511530509  0.4444392036088485  0.6560215613216409
  0.6344054784049165  0.1916498065631234  0.5523663144989869
  0.5733966793432977  0.3412848800618216  0.2140089717955801
  0.8579094897860116  0.3933972864243387  0.3455349503004537
  0.9262062422855372  0.4292101374409751  0.2679501119445682
  0.9848624103678809  0.4733045774549411  0.3771011927658642
  0.4917655993974798  0.3896117579115164  0.2438857399122237
  0.5269294442005221  0.3560222716753803  0.3234223619723773
  0.7993753637315101  0.3490265624439169  0.2128667894780138
  0.1941952260982685  0.5882413651762649  0.1310515011556967
  0.4131838279782682  0.5291084230467666  0.0005455062432649
  0.4473720034884723  0.4925501358747830  0.0766746853656974
  0.4634772269789138  0.4482915047710765  0.9663726027370960
  0.0665173574906692  0.5361995035081966  0.1003397232774929
  0.1331823895586380  0.5726854659246905  0.0218445775203433
  0.4023908032014381  0.5771411272744659  0.1323409490378184
  0.4526816442143782  0.7959216269928385  0.4680424697233744
  0.1846326143045142  0.5666044334199655  0.3287277492261187
  0.1160511120170610  0.5287140930151943  0.4025250708520876
  0.0560347634239902  0.5124153084312767  0.2930130346261826
  0.5352426538932997  0.9217043477902310  0.4420897865782248
  0.4983738641205644  0.8560036278082499  0.3593320982757925
  0.2434050705184600  0.5812925135937107  0.4648221071397391
  0.3946762770157302  0.5222971431940139  0.8006448189631551
  0.4465766161983442  0.8060091279911764  0.6700561450539002
  0.4836534658260457  0.8739617357989792  0.7483090364480386
  0.5287037707931782  0.9327290450433843  0.6392015661824501
  0.4434175516110684  0.4409798485934328  0.7708567051053716
  0.4102492847026525  0.4764821747557210  0.6910028096474981
  0.4013288738637364  0.7472292314592566  0.8023649559771459
  0.5518436729442916  0.6727091354452178  0.7195241018173966
  0.5568148793435769  0.7154484051924519  0.3876198962296940
  0.7228626774733963  0.4916132645974325  0.2623302635094585
  0.7669615789244443  0.5102379514676171  0.5961959730620077
  0.6170450770146363  0.7288148742054846  0.8238211830097871
  0.7755140513232316  0.5534228520560137  0.1387000791862967
  0.7147626279188891  0.7445584539026792  0.6205975593479220
  0.8913819556375072  0.6620856539193585  0.1493486625500705
  0.7929633591891471  0.6591379150645027  0.3233546816497587
  0.7029712819005582  0.8498843491087889  0.7024910811844880
 
  0.00000000E+00  0.00000000E+00  0.00000000E+00
  0.00000000E+00  0.00000000E+00  0.00000000E+00
  0.00000000E+00  0.00000000E+00  0.00000000E+00
  0.00000000E+00  0.00000000E+00  0.00000000E+00
  0.00000000E+00  0.00000000E+00  0.00000000E+00
  0.00000000E+00  0.00000000E+00  0.00000000E+00
  0.00000000E+00  0.00000000E+00  0.00000000E+00
  0.00000000E+00  0.00000000E+00  0.00000000E+00
  0.00000000E+00  0.00000000E+00  0.00000000E+00
  0.00000000E+00  0.00000000E+00  0.00000000E+00
  0.00000000E+00  0.00000000E+00  0.00000000E+00
  0.00000000E+00  0.00000000E+00  0.00000000E+00
  0.00000000E+00  0.00000000E+00  0.00000000E+00
  0.00000000E+00  0.00000000E+00  0.00000000E+00
  0.00000000E+00  0.00000000E+00  0.00000000E+00
  0.00000000E+00  0.00000000E+00  0.00000000E+00
  0.00000000E+00  0.00000000E+00  0.00000000E+00
  0.00000000E+00  0.00000000E+00  0.00000000E+00
  0.00000000E+00  0.00000000E+00  0.00000000E+00
  0.00000000E+00  0.00000000E+00  0.00000000E+00
  0.00000000E+00  0.00000000E+00  0.00000000E+00
  0.00000000E+00  0.00000000E+00  0.00000000E+00
  0.00000000E+00  0.00000000E+00  0.00000000E+00
  0.00000000E+00  0.00000000E+00  0.00000000E+00
  0.00000000E+00  0.00000000E+00  0.00000000E+00
  0.00000000E+00  0.00000000E+00  0.00000000E+00
  0.00000000E+00  0.00000000E+00  0.00000000E+00
  0.00000000E+00  0.00000000E+00  0.00000000E+00
  0.00000000E+00  0.00000000E+00  0.00000000E+00
  0.00000000E+00  0.00000000E+00  0.00000000E+00
  0.00000000E+00  0.00000000E+00  0.00000000E+00
  0.00000000E+00  0.00000000E+00  0.00000000E+00
  0.00000000E+00  0.00000000E+00  0.00000000E+00
  0.00000000E+00  0.00000000E+00  0.00000000E+00
  0.00000000E+00  0.00000000E+00  0.00000000E+00
  0.00000000E+00  0.00000000E+00  0.00000000E+00
  0.00000000E+00  0.00000000E+00  0.00000000E+00
  0.00000000E+00  0.00000000E+00  0.00000000E+00
  0.00000000E+00  0.00000000E+00  0.00000000E+00
  0.00000000E+00  0.00000000E+00  0.00000000E+00
  0.00000000E+00  0.00000000E+00  0.00000000E+00
  0.00000000E+00  0.00000000E+00  0.00000000E+00
  0.00000000E+00  0.00000000E+00  0.00000000E+00
  0.00000000E+00  0.00000000E+00  0.00000000E+00
  0.00000000E+00  0.00000000E+00  0.00000000E+00
  0.00000000E+00  0.00000000E+00  0.00000000E+00
  0.00000000E+00  0.00000000E+00  0.00000000E+00
  0.00000000E+00  0.00000000E+00  0.00000000E+00
  0.00000000E+00  0.00000000E+00  0.00000000E+00
  0.00000000E+00  0.00000000E+00  0.00000000E+00
  0.00000000E+00  0.00000000E+00  0.00000000E+00
  0.00000000E+00  0.00000000E+00  0.00000000E+00
  0.00000000E+00  0.00000000E+00  0.00000000E+00
  0.00000000E+00  0.00000000E+00  0.00000000E+00
  0.00000000E+00  0.00000000E+00  0.00000000E+00
  0.00000000E+00  0.00000000E+00  0.00000000E+00
  0.00000000E+00  0.00000000E+00  0.00000000E+00
  0.00000000E+00  0.00000000E+00  0.00000000E+00
  0.00000000E+00  0.00000000E+00  0.00000000E+00
  0.00000000E+00  0.00000000E+00  0.00000000E+00
  0.00000000E+00  0.00000000E+00  0.00000000E+00
  0.00000000E+00  0.00000000E+00  0.00000000E+00
  0.00000000E+00  0.00000000E+00  0.00000000E+00
  0.00000000E+00  0.00000000E+00  0.00000000E+00
  0.00000000E+00  0.00000000E+00  0.00000000E+00
  0.00000000E+00  0.00000000E+00  0.00000000E+00
  0.00000000E+00  0.00000000E+00  0.00000000E+00
  0.00000000E+00  0.00000000E+00  0.00000000E+00
  0.00000000E+00  0.00000000E+00  0.00000000E+00
  0.00000000E+00  0.00000000E+00  0.00000000E+00
  0.00000000E+00  0.00000000E+00  0.00000000E+00
  0.00000000E+00  0.00000000E+00  0.00000000E+00
  0.00000000E+00  0.00000000E+00  0.00000000E+00
  0.00000000E+00  0.00000000E+00  0.00000000E+00
  0.00000000E+00  0.00000000E+00  0.00000000E+00
  0.00000000E+00  0.00000000E+00  0.00000000E+00
  0.00000000E+00  0.00000000E+00  0.00000000E+00
  0.00000000E+00  0.00000000E+00  0.00000000E+00
  0.00000000E+00  0.00000000E+00  0.00000000E+00
  0.00000000E+00  0.00000000E+00  0.00000000E+00
  0.00000000E+00  0.00000000E+00  0.00000000E+00
  0.00000000E+00  0.00000000E+00  0.00000000E+00
  0.00000000E+00  0.00000000E+00  0.00000000E+00
  0.00000000E+00  0.00000000E+00  0.00000000E+00
  0.00000000E+00  0.00000000E+00  0.00000000E+00
  0.00000000E+00  0.00000000E+00  0.00000000E+00
  0.00000000E+00  0.00000000E+00  0.00000000E+00
  0.00000000E+00  0.00000000E+00  0.00000000E+00
  0.00000000E+00  0.00000000E+00  0.00000000E+00
  0.00000000E+00  0.00000000E+00  0.00000000E+00
  0.00000000E+00  0.00000000E+00  0.00000000E+00
  0.00000000E+00  0.00000000E+00  0.00000000E+00
  0.00000000E+00  0.00000000E+00  0.00000000E+00
  0.00000000E+00  0.00000000E+00  0.00000000E+00
  0.00000000E+00  0.00000000E+00  0.00000000E+00
  0.00000000E+00  0.00000000E+00  0.00000000E+00
  0.00000000E+00  0.00000000E+00  0.00000000E+00
  0.00000000E+00  0.00000000E+00  0.00000000E+00
  0.00000000E+00  0.00000000E+00  0.00000000E+00
  0.00000000E+00  0.00000000E+00  0.00000000E+00
  0.00000000E+00  0.00000000E+00  0.00000000E+00
  0.00000000E+00  0.00000000E+00  0.00000000E+00
  0.00000000E+00  0.00000000E+00  0.00000000E+00
  0.00000000E+00  0.00000000E+00  0.00000000E+00
  0.00000000E+00  0.00000000E+00  0.00000000E+00
  0.00000000E+00  0.00000000E+00  0.00000000E+00
  0.00000000E+00  0.00000000E+00  0.00000000E+00
  0.00000000E+00  0.00000000E+00  0.00000000E+00
  0.00000000E+00  0.00000000E+00  0.00000000E+00
  0.00000000E+00  0.00000000E+00  0.00000000E+00
  0.00000000E+00  0.00000000E+00  0.00000000E+00
  0.00000000E+00  0.00000000E+00  0.00000000E+00
  0.00000000E+00  0.00000000E+00  0.00000000E+00
  0.00000000E+00  0.00000000E+00  0.00000000E+00
  0.00000000E+00  0.00000000E+00  0.00000000E+00
  0.00000000E+00  0.00000000E+00  0.00000000E+00
  0.00000000E+00  0.00000000E+00  0.00000000E+00
  0.00000000E+00  0.00000000E+00  0.00000000E+00
  0.00000000E+00  0.00000000E+00  0.00000000E+00
  0.00000000E+00  0.00000000E+00  0.00000000E+00
  0.00000000E+00  0.00000000E+00  0.00000000E+00
  0.00000000E+00  0.00000000E+00  0.00000000E+00
  0.00000000E+00  0.00000000E+00  0.00000000E+00
  0.00000000E+00  0.00000000E+00  0.00000000E+00
  0.00000000E+00  0.00000000E+00  0.00000000E+00
  0.00000000E+00  0.00000000E+00  0.00000000E+00
