# Supplementary material for: CO2 induced phase transitions in diamine-appended metal–organic frameworks
Source: Chem Sci. 2015 Jun 17;6(9):5177–85. doi: 10.1039/c5sc01828e (PMC5500831; doi:10.1039/c5sc01828e)
Supplement: Supplementary file 1 [file SC-006-C5SC01828E-s001.zip › coordinates/pbe-pair-zn.vasp]

1                                       
1.0
       21.8887062073         0.0000000000         0.0000000000
      -10.5887905159        18.9503700850         0.0000000000
        0.0166549821        -0.0527622373         6.7702035330
   Zn    H    O    N    C
    6   70   18   12   56
Direct
     0.615275204         0.245676577         0.152253181
     0.738673210         0.300053060         0.817040741
     0.687613547         0.372747272         0.488566220
     0.279116333         0.563547015         0.878570020
     0.331733108         0.687658310         0.209169418
     0.406389505         0.638737082         0.550557554
     0.537538826         0.406930804         0.782997251
     0.636529505         0.094596043         0.151548117
     0.564806283         0.968503714         0.023094362
     0.566779792         0.059718240         0.449285239
     0.003400654         0.525938034         0.703875124
     0.890334666         0.472360671         0.820774317
     0.923110723         0.435929954         0.113998823
     0.445297092         0.399604052         0.355544209
     0.514824748         0.347927451         0.494179338
     0.449185669         0.497787923         0.245347425
     0.007490611         0.530559897         0.034954138
     0.565030873         0.960650384         0.356573492
     0.095380262         0.518628836         0.591681480
     0.503198862         0.840163887         0.213624939
     0.373425424         0.456424057         0.548144341
     0.430737734         0.392111659         0.688359976
     0.463325948         0.878434777         0.913388789
     0.791597009         0.582745790         0.301635236
     0.818852365         0.517799973         0.286332607
     0.711918712         0.440879047         0.082631528
     0.687405705         0.507464468         0.090086669
     0.803961635         0.582653642         0.920988739
     0.553300381         0.780396402         0.748724878
     0.620807648         0.756783724         0.743722439
     0.483695775         0.686349928         0.981789231
     0.540843487         0.650440097         0.964449942
     0.572800815         0.787442625         0.140843391
     0.812128663         0.511707902         0.892469943
     0.683766246         0.491176516         0.456060499
     0.340096325         0.936357260         0.110041007
     0.264845908         0.913413286         0.216898590
     0.221585691         0.791318834         0.123873040
     0.304571390         0.816593945         0.017866706
     0.362094313         0.852444768         0.343873084
     0.282273978         0.837518096         0.455540270
     0.885881901         0.238463089         0.612356365
     0.869966984         0.302935570         0.499053866
     0.753132105         0.214135706         0.396876425
     0.756403625         0.149007961         0.547109783
     0.779828787         0.144165546         0.191688806
     0.141697258         0.434954405         0.481557399
     0.133133188         0.355906367         0.456107706
     0.248921230         0.488173097         0.303180039
     0.242852718         0.404255420         0.277498782
     0.135511294         0.442953080         0.109784767
     0.134530291         0.361014724         0.075776272
     0.254381031         0.432226151         0.919759274
     0.405497074         0.084479406         0.620773792
     0.488109320         0.104920827         0.621094108
     0.430268973         0.188737258         0.442155540
     0.520151615         0.215873629         0.458717108
     0.408998787         0.095575191         0.207040802
     0.489687383         0.098493062         0.268333137
     0.846138358         0.154035002         0.325870275
     0.485101193         0.217796072         0.079819769
     0.129484192         0.590109587         0.889834106
     0.853909671         0.302235395         0.849045873
     0.234353349         0.713295639         0.358095795
     0.300793290         0.740054607         0.508969605
     0.540511370         0.715335071         0.460629195
     0.751351535         0.505438507         0.591452181
     0.795649469         0.218916982         0.848608673
     0.492629379         0.157025889         0.949607670
     0.192159817         0.432824671         0.789066136
     0.532897353         0.597040057         0.690398216
     0.529072583         0.605069399         0.430541396
     0.609112561         0.660572767         0.561449170
     0.673095584         0.788100362         0.273286641
     0.648243070         0.706039131         0.152969733
     0.679951787         0.784677148         0.011558348
     0.353592455         0.550179482         0.725819826
     0.372218221         0.680442691         0.772702634
     0.412243992         0.577750742         0.328943431
     0.420631021         0.726239264         0.395174921
     0.290318221         0.614732027         0.441577047
     0.386314869         0.762454450         0.997262597
     0.240964532         0.617449939         0.065557398
     0.351638734         0.599587739         0.100449905
     0.209212124         0.556636930         0.671987236
     0.600641549         0.320422441         0.303126514
     0.727930009         0.338727653         0.263812631
     0.623387337         0.377691209         0.700309277
     0.671731472         0.209821224         0.969859719
     0.649239182         0.319983393         0.928622723
     0.609779537         0.175598741         0.362745851
     0.776027143         0.388638020         0.640058875
     0.666056216         0.257528573         0.594821632
     0.808229923         0.356650919         0.034766898
     0.727829099         0.485890150         0.454075813
     0.776239216         0.528739870         0.908922791
     0.527318180         0.687138319         0.592189848
     0.574817240         0.741404772         0.134078443
     0.287967652         0.900184631         0.105303586
     0.287498027         0.745259047         0.367861003
     0.815157890         0.263597786         0.764950573
     0.819345474         0.179084882         0.280870736
     0.169427618         0.408335179         0.468984038
     0.218501896         0.449728131         0.923704386
     0.455424100         0.126275271         0.622847438
     0.502179146         0.181450993         0.087326042
     0.638970017         0.146577701         0.882704854
     0.566391051         0.362179697         0.013336053
     0.530751586         0.393063635         0.939051688
     0.484145939         0.407525539         0.057595666
     0.588178873         0.018738188         0.917459846
     0.620323360         0.085880838         0.996918321
     0.616598070         0.352266550         0.872650146
     0.838394940         0.419759810         0.551805198
     0.618726611         0.135054499         0.679441392
     0.582486451         0.065804467         0.604182780
     0.566306889         0.006645810         0.718461573
     0.964225948         0.500291705         0.581821859
     0.898139298         0.465490282         0.664544284
     0.632701814         0.193295866         0.538947940
     0.563574731         0.347050488         0.219325408
     0.849426270         0.411150992         0.347462952
     0.917326689         0.446191072         0.269004762
     0.975700736         0.491573870         0.381091923
     0.480085224         0.390288979         0.259376824
     0.518251538         0.360957712         0.337858081
     0.791555762         0.365839154         0.208868757
     0.178939879         0.587680280         0.155240864
     0.398003548         0.522593319         0.016952071
     0.432117432         0.487178415         0.091635652
     0.448537827         0.441688925         0.976775825
     0.052324906         0.539755940         0.125762746
     0.118600011         0.573525667         0.043986559
     0.386569291         0.569666624         0.156447142
     0.450245321         0.789635003         0.481546134
     0.168636054         0.568792343         0.359314293
     0.100503482         0.533977568         0.436896354
     0.041323360         0.518218875         0.324711472
     0.529055893         0.916667163         0.448330730
     0.495616913         0.849309862         0.368221194
     0.226820275         0.581221223         0.497805685
     0.381456941         0.514769256         0.813320220
     0.440397054         0.802376032         0.684162080
     0.474077910         0.871621549         0.759691179
     0.519195080         0.929727614         0.646919966
     0.424317032         0.430178583         0.779856265
     0.391670138         0.465245545         0.700834692
     0.396716297         0.744759798         0.824994743
     0.772763848         0.525466800         0.286144942
     0.732555032         0.498117298         0.090373434
     0.563583016         0.735772491         0.758848906
     0.538546026         0.699946463         0.961759269
     0.278014809         0.829098165         0.137162790
     0.304854333         0.819456339         0.336480021
     0.844972730         0.252938509         0.579885483
     0.788259864         0.195455298         0.452732652
     0.211747140         0.431633025         0.287446022
     0.169061556         0.418460727         0.096191034
     0.468238920         0.169257417         0.444330037
     0.464274317         0.130876139         0.247937739
     0.551285625         0.634490609         0.567757070
     0.647670150         0.756321549         0.140938431
