# Supplementary material for: CO2 induced phase transitions in diamine-appended metal–organic frameworks
Source: Chem Sci. 2015 Jun 17;6(9):5177–85. doi: 10.1039/c5sc01828e (PMC5500831; doi:10.1039/c5sc01828e)
Supplement: Supplementary file 1 [file SC-006-C5SC01828E-s001.zip › coordinates/zn-m06l.vasp]

1                                       
   1.00000000000000     
    21.7086835098834570   -0.3915337544068428    0.0592300241406941
   -10.4705521517509617   19.1227200517894964   -0.0529752824467566
     0.0033115092092436    0.0186245058254185    7.0359685536580043
   Zn   H    O    N    C 
     6    42    22     4    52
Direct
  0.6362292533523909  0.2478608648846070  0.1403719550946920
  0.7287479530386598  0.2976103921306787  0.8011670674012324
  0.6836931053701188  0.3521477145423146  0.4619823497893503
  0.3031487573128270  0.5840847794187742  0.8032399375372391
  0.3525265133460731  0.6762138260082139  0.1414838797979357
  0.4076148901271267  0.6317891600428648  0.4798898947916567
  0.5433704549150046  0.4015925333359270  0.7571250542455117
  0.6324052929184674  0.0863123381025261  0.1020280860271304
  0.5717364875557686  0.9665650169089406  0.9626254725953132
  0.5585556837963696  0.0554168758691427  0.4275431236542821
  0.0164221342092361  0.5069558302274457  0.6299625299734020
  0.8964624147917609  0.4456800310292671  0.7721246318576283
  0.9271096158064130  0.4162543076557524  0.0859550533880496
  0.4353597900535433  0.3768406021911866  0.2902335556020880
  0.5027730354500985  0.3237973737310110  0.4301150184731489
  0.4537233033353656  0.4881657342795556  0.1888577593990687
  0.0202296436616671  0.5162148985391325  0.9803461048728657
  0.1407789729647919  0.5782690311769567  0.8413084207465716
  0.5637949340965910  0.9638618285910620  0.3130579127695186
  0.1091612270134589  0.5038960144528446  0.5160720739822930
  0.5026007427827140  0.8448878811242236  0.1697743978584735
  0.3853195640976299  0.4566901066790781  0.5088649966732647
  0.4356710650814121  0.3870655830349988  0.6497522323250146
  0.4711426118968087  0.8734188423130279  0.8559232158286443
  0.7794248069112113  0.4713624214121264  0.2851971616463691
  0.5264120571628357  0.7435539377915703  0.5821023758114421
  0.4945581194058246  0.6407814857318678  0.8161820117735341
  0.5660064257487446  0.6397041958527637  0.6994687167220117
  0.5693546229265184  0.6565313011296898  0.3601080163766638
  0.5567803678615473  0.7260634895218026  0.2733372633157545
  0.6287896892191758  0.7456410534333449  0.4309287137537491
  0.7380533421582111  0.5220573168574597  0.6206390621873111
  0.8019187083128924  0.4936031126629567  0.6294793704922790
  0.6760253256945171  0.4576279997659487  0.1431523926541216
  0.6488270558547267  0.4768375211518740  0.3630187238727420
  0.7215213702122262  0.5450509739546399  0.2354496763454695
  0.5918062864837048  0.7062123093471463  0.0069913787147695
  0.5704137059142773  0.7667710176510867  0.9004072036036198
  0.8815130595268175  0.5862886015909510  0.4147895247357507
  0.8156211350425903  0.6074111988905141  0.3477704855744947
  0.8069989392460847  0.7697827787094401  0.7722480681454315
  0.9574763717266955  0.6457352037706503  0.6838934861762522
  0.9523214072738294  0.7213086654317695  0.7616854394340052
  0.9697790234209048  0.7129622087760626  0.5177301706340552
  0.6962602637227424  0.8733708782717733  0.9614589019476043
  0.7474305807308529  0.8818169322306769  0.7542830541872829
  0.7283126886421273  0.6585008930485977  0.6963964208783560
  0.6595522207341492  0.8678138059667311  0.7309706879578336
  0.3651257939577789  0.5498898316819258  0.6797583525222866
  0.3750965134986824  0.6773572946287584  0.6945791025999960
  0.4255664279821886  0.5793326182781903  0.2612972789762949
  0.4239427041850871  0.7270830132242957  0.3445908452189607
  0.3072285517797815  0.6055485996460990  0.3644087039571289
  0.3942823098841419  0.7522187272476534  0.9333738179911660
  0.2579483997081407  0.6129352849274272  0.0136257006960773
  0.3749033957866711  0.6055758267651392  0.0232102728699053
  0.2288627228664656  0.5514709558970347  0.5988314501644427
  0.5998191273861330  0.3076518522343923  0.2640528933948353
  0.7296181051459528  0.3202440954022049  0.2472558686322431
  0.6327739688416307  0.3713091074012215  0.6831778411649644
  0.6655165826175113  0.2030363466601872  0.9298639297814804
  0.6578610918330029  0.3195180873721293  0.9205489124974356
  0.6043342196499243  0.1739885574419744  0.3452953834514476
  0.7788190749243034  0.3683274702690740  0.5958957040603858
  0.6573055847303549  0.2521460176315438  0.5794133743970172
  0.8051071810240844  0.3390996953618471  0.0084878355439790
  0.7784028940260539  0.7963934852142985  0.7707744019823132
  0.7567471932438240  0.6398262500744644  0.6202825718528456
  0.8502850132633214  0.7312675718972970  0.7703307859213449
  0.6854538639655225  0.6843979933470790  0.8055205486225171
  0.5244005698074053  0.6962302792897083  0.5569291126086182
  0.7413406275450686  0.4681982154686514  0.3778467012454467
  0.6663616652065615  0.7783034370229206  0.8097464010031132
  0.8639168464352572  0.6462995980824328  0.6123147893728893
  0.6315595995881591  0.1394300436612755  0.8456326877166878
  0.5704921944519009  0.3528765309101815  0.9795279346212389
  0.5322385072372469  0.3837317965202343  0.9044733383508609
  0.4844703787200704  0.3946652890566034  0.0121895230511359
  0.5811937360432629  0.0116538130171292  0.8744867112848443
  0.6156118803475591  0.0786191179352670  0.9537212848443192
  0.6225189994286922  0.3479466919369327  0.8523508808052229
  0.8424118104559608  0.3982301594944320  0.5113160512693655
  0.6110449692905152  0.1292944083898285  0.6499779922397538
  0.5751558764508985  0.0604328135572075  0.5754969652292082
  0.5596888152212376  0.0005611654731305  0.6824708373537275
  0.9709723496719018  0.4737813637116925  0.5401499214180664
  0.9038632869018144  0.4401798314315881  0.6206550913925448
  0.6244924457010715  0.1880129535315256  0.5175346898413271
  0.5619910224342061  0.3325707377361670  0.1764178601176090
  0.8528795109016818  0.3916028471410842  0.3121611303771242
  0.9220621998592692  0.4253286121188760  0.2363321371806677
  0.9821900911404028  0.4674494605607241  0.3449007027687988
  0.4740787824988941  0.3713823962624794  0.2029669622858261
  0.5113072670732668  0.3413020758012557  0.2821011441565269
  0.7934635023571210  0.3479929142909809  0.1809990066586324
  0.1939922323633577  0.5781391766114825  0.0981848102516293
  0.4083512997333944  0.5184406136567256  0.9642390216497123
  0.4377141199101126  0.4789143051279135  0.0399782863539605
  0.4492683548478112  0.4320319194220771  0.9311850136480970
  0.0655556108024821  0.5261676267175940  0.0686332089966001
  0.1329438066750113  0.5613974519482513  0.9897602944131351
  0.4027771561963728  0.5697307149989058  0.0918800725186260
  0.4538487543003158  0.7901932057268407  0.4296210504252010
  0.1836850007234558  0.5574647826531003  0.2939837878512530
  0.1143639998347534  0.5206156181053261  0.3680428092770031
  0.0542569179918055  0.5044635980556491  0.2606522645758735
  0.5300963977975558  0.9183464574078717  0.4023348976115129
  0.4965274759912762  0.8517682362565782  0.3212106942277524
  0.2427176106410073  0.5717750900458731  0.4264440251573886
  0.3902144441303548  0.5120022294029760  0.7661199610151702
  0.4468565356802026  0.8001585386556029  0.6290556738981931
  0.4806319658381955  0.8688408120503359  0.7055715746742212
  0.5231710869755882  0.9290166090990313  0.5976551828461640
  0.4291033586365131  0.4246231709471979  0.7381518018788211
  0.4006615829810230  0.4631320553012918  0.6583781847664359
  0.4030173190029886  0.7408042546805269  0.7605201759590748
  0.5435098441841650  0.6734738809324209  0.7355389037576009
  0.5732108951660979  0.7072003760041925  0.3975919210152555
  0.7783404312607557  0.5172256464589836  0.5379499940323338
  0.6949257525649438  0.4886801293346694  0.2737108434743632
  0.5926485409038630  0.7320037270971530  0.8706964107471811
  0.8360239418298586  0.5904484495891416  0.4679166427352611
  0.7099693713070837  0.7502010307187887  0.7962733415831967
  0.9402534574488813  0.6837098324421939  0.6455167397775674
  0.8245980914004687  0.6756514099893078  0.6729547774422497
  0.6939923605365170  0.8545478912366370  0.8148783639184363
 
  0.00000000E+00  0.00000000E+00  0.00000000E+00
  0.00000000E+00  0.00000000E+00  0.00000000E+00
  0.00000000E+00  0.00000000E+00  0.00000000E+00
  0.00000000E+00  0.00000000E+00  0.00000000E+00
  0.00000000E+00  0.00000000E+00  0.00000000E+00
  0.00000000E+00  0.00000000E+00  0.00000000E+00
  0.00000000E+00  0.00000000E+00  0.00000000E+00
  0.00000000E+00  0.00000000E+00  0.00000000E+00
  0.00000000E+00  0.00000000E+00  0.00000000E+00
  0.00000000E+00  0.00000000E+00  0.00000000E+00
  0.00000000E+00  0.00000000E+00  0.00000000E+00
  0.00000000E+00  0.00000000E+00  0.00000000E+00
  0.00000000E+00  0.00000000E+00  0.00000000E+00
  0.00000000E+00  0.00000000E+00  0.00000000E+00
  0.00000000E+00  0.00000000E+00  0.00000000E+00
  0.00000000E+00  0.00000000E+00  0.00000000E+00
  0.00000000E+00  0.00000000E+00  0.00000000E+00
  0.00000000E+00  0.00000000E+00  0.00000000E+00
  0.00000000E+00  0.00000000E+00  0.00000000E+00
  0.00000000E+00  0.00000000E+00  0.00000000E+00
  0.00000000E+00  0.00000000E+00  0.00000000E+00
  0.00000000E+00  0.00000000E+00  0.00000000E+00
  0.00000000E+00  0.00000000E+00  0.00000000E+00
  0.00000000E+00  0.00000000E+00  0.00000000E+00
  0.00000000E+00  0.00000000E+00  0.00000000E+00
  0.00000000E+00  0.00000000E+00  0.00000000E+00
  0.00000000E+00  0.00000000E+00  0.00000000E+00
  0.00000000E+00  0.00000000E+00  0.00000000E+00
  0.00000000E+00  0.00000000E+00  0.00000000E+00
  0.00000000E+00  0.00000000E+00  0.00000000E+00
  0.00000000E+00  0.00000000E+00  0.00000000E+00
  0.00000000E+00  0.00000000E+00  0.00000000E+00
  0.00000000E+00  0.00000000E+00  0.00000000E+00
  0.00000000E+00  0.00000000E+00  0.00000000E+00
  0.00000000E+00  0.00000000E+00  0.00000000E+00
  0.00000000E+00  0.00000000E+00  0.00000000E+00
  0.00000000E+00  0.00000000E+00  0.00000000E+00
  0.00000000E+00  0.00000000E+00  0.00000000E+00
  0.00000000E+00  0.00000000E+00  0.00000000E+00
  0.00000000E+00  0.00000000E+00  0.00000000E+00
  0.00000000E+00  0.00000000E+00  0.00000000E+00
  0.00000000E+00  0.00000000E+00  0.00000000E+00
  0.00000000E+00  0.00000000E+00  0.00000000E+00
  0.00000000E+00  0.00000000E+00  0.00000000E+00
  0.00000000E+00  0.00000000E+00  0.00000000E+00
  0.00000000E+00  0.00000000E+00  0.00000000E+00
  0.00000000E+00  0.00000000E+00  0.00000000E+00
  0.00000000E+00  0.00000000E+00  0.00000000E+00
  0.00000000E+00  0.00000000E+00  0.00000000E+00
  0.00000000E+00  0.00000000E+00  0.00000000E+00
  0.00000000E+00  0.00000000E+00  0.00000000E+00
  0.00000000E+00  0.00000000E+00  0.00000000E+00
  0.00000000E+00  0.00000000E+00  0.00000000E+00
  0.00000000E+00  0.00000000E+00  0.00000000E+00
  0.00000000E+00  0.00000000E+00  0.00000000E+00
  0.00000000E+00  0.00000000E+00  0.00000000E+00
  0.00000000E+00  0.00000000E+00  0.00000000E+00
  0.00000000E+00  0.00000000E+00  0.00000000E+00
  0.00000000E+00  0.00000000E+00  0.00000000E+00
  0.00000000E+00  0.00000000E+00  0.00000000E+00
  0.00000000E+00  0.00000000E+00  0.00000000E+00
  0.00000000E+00  0.00000000E+00  0.00000000E+00
  0.00000000E+00  0.00000000E+00  0.00000000E+00
  0.00000000E+00  0.00000000E+00  0.00000000E+00
  0.00000000E+00  0.00000000E+00  0.00000000E+00
  0.00000000E+00  0.00000000E+00  0.00000000E+00
  0.00000000E+00  0.00000000E+00  0.00000000E+00
  0.00000000E+00  0.00000000E+00  0.00000000E+00
  0.00000000E+00  0.00000000E+00  0.00000000E+00
  0.00000000E+00  0.00000000E+00  0.00000000E+00
  0.00000000E+00  0.00000000E+00  0.00000000E+00
  0.00000000E+00  0.00000000E+00  0.00000000E+00
  0.00000000E+00  0.00000000E+00  0.00000000E+00
  0.00000000E+00  0.00000000E+00  0.00000000E+00
  0.00000000E+00  0.00000000E+00  0.00000000E+00
  0.00000000E+00  0.00000000E+00  0.00000000E+00
  0.00000000E+00  0.00000000E+00  0.00000000E+00
  0.00000000E+00  0.00000000E+00  0.00000000E+00
  0.00000000E+00  0.00000000E+00  0.00000000E+00
  0.00000000E+00  0.00000000E+00  0.00000000E+00
  0.00000000E+00  0.00000000E+00  0.00000000E+00
  0.00000000E+00  0.00000000E+00  0.00000000E+00
  0.00000000E+00  0.00000000E+00  0.00000000E+00
  0.00000000E+00  0.00000000E+00  0.00000000E+00
  0.00000000E+00  0.00000000E+00  0.00000000E+00
  0.00000000E+00  0.00000000E+00  0.00000000E+00
  0.00000000E+00  0.00000000E+00  0.00000000E+00
  0.00000000E+00  0.00000000E+00  0.00000000E+00
  0.00000000E+00  0.00000000E+00  0.00000000E+00
  0.00000000E+00  0.00000000E+00  0.00000000E+00
  0.00000000E+00  0.00000000E+00  0.00000000E+00
  0.00000000E+00  0.00000000E+00  0.00000000E+00
  0.00000000E+00  0.00000000E+00  0.00000000E+00
  0.00000000E+00  0.00000000E+00  0.00000000E+00
  0.00000000E+00  0.00000000E+00  0.00000000E+00
  0.00000000E+00  0.00000000E+00  0.00000000E+00
  0.00000000E+00  0.00000000E+00  0.00000000E+00
  0.00000000E+00  0.00000000E+00  0.00000000E+00
  0.00000000E+00  0.00000000E+00  0.00000000E+00
  0.00000000E+00  0.00000000E+00  0.00000000E+00
  0.00000000E+00  0.00000000E+00  0.00000000E+00
  0.00000000E+00  0.00000000E+00  0.00000000E+00
  0.00000000E+00  0.00000000E+00  0.00000000E+00
  0.00000000E+00  0.00000000E+00  0.00000000E+00
  0.00000000E+00  0.00000000E+00  0.00000000E+00
  0.00000000E+00  0.00000000E+00  0.00000000E+00
  0.00000000E+00  0.00000000E+00  0.00000000E+00
  0.00000000E+00  0.00000000E+00  0.00000000E+00
  0.00000000E+00  0.00000000E+00  0.00000000E+00
  0.00000000E+00  0.00000000E+00  0.00000000E+00
  0.00000000E+00  0.00000000E+00  0.00000000E+00
  0.00000000E+00  0.00000000E+00  0.00000000E+00
  0.00000000E+00  0.00000000E+00  0.00000000E+00
  0.00000000E+00  0.00000000E+00  0.00000000E+00
  0.00000000E+00  0.00000000E+00  0.00000000E+00
  0.00000000E+00  0.00000000E+00  0.00000000E+00
  0.00000000E+00  0.00000000E+00  0.00000000E+00
  0.00000000E+00  0.00000000E+00  0.00000000E+00
  0.00000000E+00  0.00000000E+00  0.00000000E+00
  0.00000000E+00  0.00000000E+00  0.00000000E+00
  0.00000000E+00  0.00000000E+00  0.00000000E+00
  0.00000000E+00  0.00000000E+00  0.00000000E+00
  0.00000000E+00  0.00000000E+00  0.00000000E+00
  0.00000000E+00  0.00000000E+00  0.00000000E+00
  0.00000000E+00  0.00000000E+00  0.00000000E+00
  0.00000000E+00  0.00000000E+00  0.00000000E+00
