# Supplementary material for: CO2 induced phase transitions in diamine-appended metal–organic frameworks
Source: Chem Sci. 2015 Jun 17;6(9):5177–85. doi: 10.1039/c5sc01828e (PMC5500831; doi:10.1039/c5sc01828e)
Supplement: Supplementary file 1 [file SC-006-C5SC01828E-s001.zip › coordinates/zn-pbe.vasp]

1                                       
   1.00000000000000     
    21.8177588472891628   -0.2851111240119641    0.0542447957245655
   -10.4260442329552401   19.3151048642463365   -0.0229773722124401
     0.0014317347075485    0.0292981259057308    7.1934350476371014
   Zn   H    O    N    C 
     6    42    22     4    52
Direct
  0.6345801582349165  0.2432149363469198  0.1467467949398729
  0.7314899423389061  0.2961377651641489  0.8097480748671438
  0.6828238898228477  0.3537309596117434  0.4716631756066739
  0.2986256444348026  0.5834605396099843  0.8112063714091773
  0.3514768805010154  0.6796820279833872  0.1479691964970780
  0.4093545035140933  0.6313332391896105  0.4835079895433231
  0.5426311392161067  0.4017974907358268  0.7682674241996263
  0.6293381515160258  0.0830264728414019  0.0992112110636722
  0.5680969428255910  0.9646502416498246  0.9643573826388109
  0.5561195333252342  0.0535030239027898  0.4397127098810140
  0.0146590391089694  0.5035483305417084  0.6297976496801291
  0.8959398216446340  0.4422701337852457  0.7685498926977160
  0.9274744059987715  0.4140224097798940  0.0972516810343610
  0.4378876408970499  0.3803822077135908  0.2921112976563952
  0.5046551900055768  0.3267675445146700  0.4286030789396720
  0.4547682320030694  0.4887042772061746  0.1901691075408327
  0.0183575597749583  0.5128971959484037  0.9934388330887743
  0.1377940025611501  0.5761460978922790  0.8590388537867822
  0.5610203736885899  0.9629554871364555  0.3273920306836823
  0.1069538317340255  0.5015211180768555  0.5188600296785109
  0.4999895471981364  0.8455696911268422  0.1873750999481807
  0.3867137747652719  0.4583770331777748  0.5255512005837470
  0.4372374188026035  0.3890770241139365  0.6630977070794341
  0.4691655107479492  0.8738363498636360  0.8589747934404991
  0.7846625106753791  0.4681137748547468  0.2926010034637100
  0.5264380236368945  0.7455880095839271  0.5867764816973248
  0.4982636515244003  0.6439485636345640  0.8135038132069392
  0.5686056915843091  0.6427637155828915  0.6943751429944555
  0.5694689141576296  0.6607700740469328  0.3613651642980079
  0.5550916275086251  0.7295367243890826  0.2816631397308832
  0.6282313076341135  0.7486761453125824  0.4294407480526538
  0.7402098735896029  0.5239285625161411  0.6044487208218841
  0.8065673524444166  0.4991176784429147  0.6184485589821634
  0.6824976769250284  0.4505481385460695  0.1381077682319617
  0.6571073439712036  0.4813655830980364  0.3360288151941733
  0.7301506317890519  0.5402692436593266  0.1978876127604839
  0.5968002544628936  0.7079325106482849 -0.0042240455588053
  0.5743398021827547  0.7684573285792823  0.8975489051626584
  0.8805540836575175  0.5885214173111155  0.3940408415360742
  0.8131226112181331  0.6082144935583070  0.3376972043781388
  0.8079394703783768  0.7710214081778668  0.7470532644797759
  0.9592196648980920  0.6486851418875991  0.6441001862022244
  0.9536967578177766  0.7225901536149071  0.7282885692553647
  0.9665919142912756  0.7149543044320001  0.4859783226873059
  0.6923300960405738  0.8751093496461778  0.9272642918280901
  0.7467267694777502  0.8807145086215196  0.7349411407152899
  0.7300186620593905  0.6595544297582603  0.6894543684708193
  0.6593582290003878  0.8644821791714155  0.6958134258967822
  0.3666575040629088  0.5510634962092174  0.6927755710093041
  0.3716920838832467  0.6802735919462745  0.7004272256060995
  0.4254647046774213  0.5767207540882184  0.2642572855651620
  0.4214302129609883  0.7296520585189474  0.3587130566716108
  0.3031175295583614  0.6030529736711234  0.3721300361320810
  0.3950062623561365  0.7552420840661506  0.9357551662531194
  0.2538873866429249  0.6111806179349661  0.0291329800880646
  0.3787556346227174  0.6080956937347891  0.0304576744031518
  0.2248335407137297  0.5515848429080983  0.6022399058752829
  0.5999929268436622  0.3090721195564943  0.2647864411996600
  0.7318744439867736  0.3164211775253778  0.2552425629329820
  0.6293465975266168  0.3706249378964145  0.6931732905795882
  0.6627678802078801  0.1986455756180619  0.9293177816006993
  0.6593496824013571  0.3227582621933180  0.9271085795452276
  0.6035195602127602  0.1701644437493721  0.3570375976259672
  0.7803126343992541  0.3652322244867905  0.5959050696125127
  0.6538617438919700  0.2479062939599376  0.5862464568845737
  0.8079514007770868  0.3393856944905618  0.0203074595672112
  0.7788958206077896  0.7970512524536271  0.7472687289465796
  0.7572018964260688  0.6399412786812703  0.6137380851077681
  0.8517017418886684  0.7333213089185388  0.7421488493666510
  0.6888665650583047  0.6868067412227864  0.7975786438331204
  0.5262270822835146  0.6995484477287178  0.5604756310763668
  0.7463269091925059  0.4689190736553547  0.3737823086023920
  0.6681525251704027  0.7791132359475205  0.7987563727561470
  0.8643060349877014  0.6477735985780700  0.5912693174608947
  0.6285679220980516  0.1357345938727595  0.8473739630020088
  0.5706576798383872  0.3540255080315869  0.9861523819792457
  0.5321874540355114  0.3845075200235001  0.9127202619741374
  0.4851989680472033  0.3960388332043260  0.0185352785874436
  0.5781492639388712  0.0094705845894352  0.8774690109872748
  0.6126865693097704  0.0756051032144210  0.9540855042618862
  0.6219506131767154  0.3488596480179521  0.8604730339955845
  0.8433836713304609  0.3950402530105878  0.5132441377396280
  0.6081467531185284  0.1262439435502206  0.6567551393389381
  0.5725475021141627  0.0583045385971157  0.5844049405178471
  0.5570213010939312  0.9989361456825046  0.6894560059231772
  0.9699962557824474  0.4706682857472674  0.5418242441400940
  0.9036552189164282  0.4370048185151209  0.6205134225647013
  0.6223712417811946  0.1846808605310361  0.5266470130041822
  0.5624312302207430  0.3342229541729042  0.1788460412309335
  0.8537042448197816  0.3884158266805732  0.3188717457189626
  0.9221386560517455  0.4226175595593934  0.2443291434375519
  0.9812387100021216  0.4645769649076403  0.3506237814985299
  0.4756107991626008  0.3738750358683056  0.2061162157338611
  0.5125901349974491  0.3436475784569428  0.2833235257860026
  0.7951773355341726  0.3455965371458031  0.1903597125410288
  0.1904417548012246  0.5759318183378436  0.1112899890989910
  0.4102488206625153  0.5199323607712175  0.9706780387471982
  0.4390097355161973  0.4800143749058209  0.0447096133277489
  0.4503136501245671  0.4333297034301101  0.9384762984936312
  0.0633698788423919  0.5234508672099150  0.0804439600468899
  0.1301009332376354  0.5592098131357798  0.0042034382600732
  0.4044540204761685  0.5703161538548478  0.0967363676506636
  0.4513069641945129  0.7920154115882501  0.4418453872766428
  0.1806103967252875  0.5551895671647202  0.3020789007854218
  0.1120233623291517  0.5181926990668403  0.3740613593482687
  0.0524240920498511  0.5017811196732357  0.2683553731151476
  0.5276181528401620  0.9181395032156242  0.4149010912415474
  0.4941007707449893  0.8525303688699862  0.3355056352931897
  0.2393558983683976  0.5705002580252527  0.4322259363565254
  0.3919542665661020  0.5133782705392584  0.7774453754099943
  0.4442556500081984  0.8015157989245799  0.6366086810197445
  0.4783380560129795  0.8692163982149937  0.7118227552216507
  0.5207324302862724  0.9285192595782316  0.6062656226112210
  0.4304918645712986  0.4262293262298407  0.7495332591193681
  0.4020763326875089  0.4646823177993000  0.6716978323092165
  0.4011060514687023  0.7429364131581639  0.7653898779640067
  0.5463030693247100  0.6763073771250583  0.7329033292829650
  0.5730763064157256  0.7107628361279328  0.4002912450060513
  0.7811405588040815  0.5198404576479839  0.5256058861429557
  0.7021720736514935  0.4869410526002267  0.2545616593560528
  0.5960864622740990  0.7338256706661874  0.8640768392097107
  0.8357201970685260  0.5921621913806263  0.4518638770201736
  0.7119797594039784  0.7515790340363052  0.7822108458190717
  0.9403529713120462  0.6857694426597585  0.6134037684059878
  0.8253557461445042  0.6769404664391575  0.6538799361963600
  0.6930922804235269  0.8540047024186979  0.7889654032219863
 
  0.00000000E+00  0.00000000E+00  0.00000000E+00
  0.00000000E+00  0.00000000E+00  0.00000000E+00
  0.00000000E+00  0.00000000E+00  0.00000000E+00
  0.00000000E+00  0.00000000E+00  0.00000000E+00
  0.00000000E+00  0.00000000E+00  0.00000000E+00
  0.00000000E+00  0.00000000E+00  0.00000000E+00
  0.00000000E+00  0.00000000E+00  0.00000000E+00
  0.00000000E+00  0.00000000E+00  0.00000000E+00
  0.00000000E+00  0.00000000E+00  0.00000000E+00
  0.00000000E+00  0.00000000E+00  0.00000000E+00
  0.00000000E+00  0.00000000E+00  0.00000000E+00
  0.00000000E+00  0.00000000E+00  0.00000000E+00
  0.00000000E+00  0.00000000E+00  0.00000000E+00
  0.00000000E+00  0.00000000E+00  0.00000000E+00
  0.00000000E+00  0.00000000E+00  0.00000000E+00
  0.00000000E+00  0.00000000E+00  0.00000000E+00
  0.00000000E+00  0.00000000E+00  0.00000000E+00
  0.00000000E+00  0.00000000E+00  0.00000000E+00
  0.00000000E+00  0.00000000E+00  0.00000000E+00
  0.00000000E+00  0.00000000E+00  0.00000000E+00
  0.00000000E+00  0.00000000E+00  0.00000000E+00
  0.00000000E+00  0.00000000E+00  0.00000000E+00
  0.00000000E+00  0.00000000E+00  0.00000000E+00
  0.00000000E+00  0.00000000E+00  0.00000000E+00
  0.00000000E+00  0.00000000E+00  0.00000000E+00
  0.00000000E+00  0.00000000E+00  0.00000000E+00
  0.00000000E+00  0.00000000E+00  0.00000000E+00
  0.00000000E+00  0.00000000E+00  0.00000000E+00
  0.00000000E+00  0.00000000E+00  0.00000000E+00
  0.00000000E+00  0.00000000E+00  0.00000000E+00
  0.00000000E+00  0.00000000E+00  0.00000000E+00
  0.00000000E+00  0.00000000E+00  0.00000000E+00
  0.00000000E+00  0.00000000E+00  0.00000000E+00
  0.00000000E+00  0.00000000E+00  0.00000000E+00
  0.00000000E+00  0.00000000E+00  0.00000000E+00
  0.00000000E+00  0.00000000E+00  0.00000000E+00
  0.00000000E+00  0.00000000E+00  0.00000000E+00
  0.00000000E+00  0.00000000E+00  0.00000000E+00
  0.00000000E+00  0.00000000E+00  0.00000000E+00
  0.00000000E+00  0.00000000E+00  0.00000000E+00
  0.00000000E+00  0.00000000E+00  0.00000000E+00
  0.00000000E+00  0.00000000E+00  0.00000000E+00
  0.00000000E+00  0.00000000E+00  0.00000000E+00
  0.00000000E+00  0.00000000E+00  0.00000000E+00
  0.00000000E+00  0.00000000E+00  0.00000000E+00
  0.00000000E+00  0.00000000E+00  0.00000000E+00
  0.00000000E+00  0.00000000E+00  0.00000000E+00
  0.00000000E+00  0.00000000E+00  0.00000000E+00
  0.00000000E+00  0.00000000E+00  0.00000000E+00
  0.00000000E+00  0.00000000E+00  0.00000000E+00
  0.00000000E+00  0.00000000E+00  0.00000000E+00
  0.00000000E+00  0.00000000E+00  0.00000000E+00
  0.00000000E+00  0.00000000E+00  0.00000000E+00
  0.00000000E+00  0.00000000E+00  0.00000000E+00
  0.00000000E+00  0.00000000E+00  0.00000000E+00
  0.00000000E+00  0.00000000E+00  0.00000000E+00
  0.00000000E+00  0.00000000E+00  0.00000000E+00
  0.00000000E+00  0.00000000E+00  0.00000000E+00
  0.00000000E+00  0.00000000E+00  0.00000000E+00
  0.00000000E+00  0.00000000E+00  0.00000000E+00
  0.00000000E+00  0.00000000E+00  0.00000000E+00
  0.00000000E+00  0.00000000E+00  0.00000000E+00
  0.00000000E+00  0.00000000E+00  0.00000000E+00
  0.00000000E+00  0.00000000E+00  0.00000000E+00
  0.00000000E+00  0.00000000E+00  0.00000000E+00
  0.00000000E+00  0.00000000E+00  0.00000000E+00
  0.00000000E+00  0.00000000E+00  0.00000000E+00
  0.00000000E+00  0.00000000E+00  0.00000000E+00
  0.00000000E+00  0.00000000E+00  0.00000000E+00
  0.00000000E+00  0.00000000E+00  0.00000000E+00
  0.00000000E+00  0.00000000E+00  0.00000000E+00
  0.00000000E+00  0.00000000E+00  0.00000000E+00
  0.00000000E+00  0.00000000E+00  0.00000000E+00
  0.00000000E+00  0.00000000E+00  0.00000000E+00
  0.00000000E+00  0.00000000E+00  0.00000000E+00
  0.00000000E+00  0.00000000E+00  0.00000000E+00
  0.00000000E+00  0.00000000E+00  0.00000000E+00
  0.00000000E+00  0.00000000E+00  0.00000000E+00
  0.00000000E+00  0.00000000E+00  0.00000000E+00
  0.00000000E+00  0.00000000E+00  0.00000000E+00
  0.00000000E+00  0.00000000E+00  0.00000000E+00
  0.00000000E+00  0.00000000E+00  0.00000000E+00
  0.00000000E+00  0.00000000E+00  0.00000000E+00
  0.00000000E+00  0.00000000E+00  0.00000000E+00
  0.00000000E+00  0.00000000E+00  0.00000000E+00
  0.00000000E+00  0.00000000E+00  0.00000000E+00
  0.00000000E+00  0.00000000E+00  0.00000000E+00
  0.00000000E+00  0.00000000E+00  0.00000000E+00
  0.00000000E+00  0.00000000E+00  0.00000000E+00
  0.00000000E+00  0.00000000E+00  0.00000000E+00
  0.00000000E+00  0.00000000E+00  0.00000000E+00
  0.00000000E+00  0.00000000E+00  0.00000000E+00
  0.00000000E+00  0.00000000E+00  0.00000000E+00
  0.00000000E+00  0.00000000E+00  0.00000000E+00
  0.00000000E+00  0.00000000E+00  0.00000000E+00
  0.00000000E+00  0.00000000E+00  0.00000000E+00
  0.00000000E+00  0.00000000E+00  0.00000000E+00
  0.00000000E+00  0.00000000E+00  0.00000000E+00
  0.00000000E+00  0.00000000E+00  0.00000000E+00
  0.00000000E+00  0.00000000E+00  0.00000000E+00
  0.00000000E+00  0.00000000E+00  0.00000000E+00
  0.00000000E+00  0.00000000E+00  0.00000000E+00
  0.00000000E+00  0.00000000E+00  0.00000000E+00
  0.00000000E+00  0.00000000E+00  0.00000000E+00
  0.00000000E+00  0.00000000E+00  0.00000000E+00
  0.00000000E+00  0.00000000E+00  0.00000000E+00
  0.00000000E+00  0.00000000E+00  0.00000000E+00
  0.00000000E+00  0.00000000E+00  0.00000000E+00
  0.00000000E+00  0.00000000E+00  0.00000000E+00
  0.00000000E+00  0.00000000E+00  0.00000000E+00
  0.00000000E+00  0.00000000E+00  0.00000000E+00
  0.00000000E+00  0.00000000E+00  0.00000000E+00
  0.00000000E+00  0.00000000E+00  0.00000000E+00
  0.00000000E+00  0.00000000E+00  0.00000000E+00
  0.00000000E+00  0.00000000E+00  0.00000000E+00
  0.00000000E+00  0.00000000E+00  0.00000000E+00
  0.00000000E+00  0.00000000E+00  0.00000000E+00
  0.00000000E+00  0.00000000E+00  0.00000000E+00
  0.00000000E+00  0.00000000E+00  0.00000000E+00
  0.00000000E+00  0.00000000E+00  0.00000000E+00
  0.00000000E+00  0.00000000E+00  0.00000000E+00
  0.00000000E+00  0.00000000E+00  0.00000000E+00
  0.00000000E+00  0.00000000E+00  0.00000000E+00
  0.00000000E+00  0.00000000E+00  0.00000000E+00
  0.00000000E+00  0.00000000E+00  0.00000000E+00
  0.00000000E+00  0.00000000E+00  0.00000000E+00
